# Supplementary material for: catena-Poly[{μ3-4,4′,6,6′-tetra­chloro-2,2′-[butane-1,4-diylbis(nitrilo­methanyl­yl­idene)]diphenolato}{μ2-4,4′,6,6′-tetra­chloro-2,2′-[butane-1,4-diylbis(nitrilo­methanylyl­idene)]diphenolato}dicopper(II)]
Source: Acta Crystallogr Sect E Struct Rep Online. 2012 Jun 30;68(Pt 7):m999–m1000. doi: 10.1107/S1600536812028462 (PMC3393241; doi:10.1107/S1600536812028462)
Supplement: Supplementary file 2 [file e-68-0m999-Isup2.hkl]

# 
# h,k,l, Fc-squared, Fo-squared, sigma(Fo-squared) and status flag 
# 
data_I
_shelx_title ' CUCBN in Pca2(1)  DARK RED NEEDLE' 
_shelx_refln_list_code          4 
_shelx_F_calc_maximum      391.74 
_exptl_crystal_F_000      1988.00 
_reflns_d_resolution_high  0.7599 
 
loop_ 
 _symmetry_equiv_pos_as_xyz 
 'x, y, z' 
 '-x, -y, z+1/2' 
 '-x+1/2, y, z+1/2' 
 'x+1/2, -y, z' 
 
_cell_length_a    26.6927 
_cell_length_b     7.7775 
_cell_length_c    18.6689 
_cell_angle_alpha  90.000 
_cell_angle_beta   90.000 
_cell_angle_gamma  90.000 
 
_shelx_F_squared_multiplier     1.000 
 
loop_ 
 _refln_index_h 
 _refln_index_k 
 _refln_index_l 
 _refln_F_squared_calc 
 _refln_F_squared_meas 
 _refln_F_squared_sigma 
 _refln_observed_status 
   2   0 -24      181.22      244.03    104.81 o 
   4   0 -24     1046.49     1278.01    170.51 o 
   6   0 -24      212.03      281.57    106.37 o 
   0   1 -24      346.85      405.15    122.01 o 
   1   1 -24        9.90      -35.20     60.84 o 
   2   1 -24        4.37      -62.31     62.31 o 
   3   1 -24      125.01      203.40     72.44 o 
   4   1 -24        8.60       62.57     96.98 o 
   5   1 -24      344.95      472.41    126.71 o 
   6   1 -24      671.84      782.41    119.67 o 
   0   2 -24       50.37      -10.95     95.42 o 
   1   2 -24      119.41      185.38     74.61 o 
   2   2 -24       23.61      146.61    133.74 o 
   3   2 -24       15.39      -51.30     64.04 o 
   2   0 -23      338.90      483.19     96.98 o 
   4   0 -23      348.85      226.82     98.55 o 
   6   0 -23      766.30      713.31    134.53 o 
   8   0 -23      606.62      567.83    122.01 o 
  10   0 -23      455.70      394.20    114.19 o 
  12   0 -23      590.77      661.68    132.96 o 
   1   1 -23      109.54      108.14    102.46 o 
   2   1 -23      203.82      118.83     69.66 o 
   3   1 -23      354.49      420.35     70.53 o 
   4   1 -23      160.85      193.54     56.46 o 
   5   1 -23      234.55      245.94     58.99 o 
   6   1 -23      237.30      355.52     77.83 o 
   7   1 -23      206.68      275.41     72.60 o 
   8   1 -23       33.74       18.42     59.61 o 
   9   1 -23      296.03      232.86    143.13 o 
  10   1 -23      272.45      199.65     72.38 o 
  11   1 -23      302.71      378.30     83.46 o 
   1   2 -23       40.66       63.51     66.26 o 
   2   2 -23      390.20      380.82     86.28 o 
   3   2 -23      153.38      181.05     71.96 o 
   4   2 -23       53.99       24.60     71.17 o 
   5   2 -23      133.24      134.43     72.90 o 
   6   2 -23      291.63      320.42     81.25 o 
   7   2 -23      118.82      111.85     69.68 o 
   8   2 -23       28.00      -25.62     49.47 o 
   9   2 -23      317.64      373.22     66.93 o 
  10   2 -23       16.12        2.10     62.43 o 
   1   3 -23       19.48       46.42     71.87 o 
   2   3 -23      439.08      361.03    151.73 o 
   3   3 -23       58.95       46.89     71.34 o 
   4   3 -23      109.57      178.64     77.33 o 
   5   3 -23       36.31       79.27    107.93 o 
   6   3 -23      682.55      565.80     98.15 o 
   0   0 -22     1179.15      674.20    122.01 o 
   2   0 -22      711.29      834.80     92.91 o 
   4   0 -22      618.62      614.37     84.35 o 
   6   0 -22      356.84      375.42    107.93 o 
   8   0 -22      398.92      355.09    101.68 o 
  10   0 -22      306.66      143.91     93.86 o 
  12   0 -22      898.42      833.75    139.22 o 
  14   0 -22       90.79        4.69     87.60 o 
   0   1 -22      335.47      347.29     73.71 o 
   1   1 -22      662.75      722.35     73.92 o 
   2   1 -22      199.22      171.33     53.11 o 
   3   1 -22      244.75      284.04     70.21 o 
   4   1 -22      519.91      547.42    114.28 o 
   5   1 -22       45.29       46.53     48.54 o 
   6   1 -22      101.83       35.43     56.54 o 
   7   1 -22       16.80       31.08     47.44 o 
   8   1 -22      127.77       71.59     50.65 o 
   9   1 -22      152.26      143.14     64.13 o 
  10   1 -22       82.91       93.01     63.02 o 
  11   1 -22      614.93      525.76     83.96 o 
  12   1 -22      309.10      234.74     72.39 o 
  13   1 -22      703.98     1029.51    109.95 o 
  14   1 -22      308.73      222.72     81.34 o 
  15   1 -22      125.29       65.22     64.53 o 
   0   2 -22     1075.47     1226.39    162.68 o 
   1   2 -22      784.68     1016.09    113.41 o 
   2   2 -22       26.89       -1.00     61.38 o 
   3   2 -22     1122.80     1341.80    121.11 o 
   4   2 -22       89.96       18.01     61.38 o 
   5   2 -22      450.09      508.88     65.93 o 
   6   2 -22       58.24       26.73     46.97 o 
   7   2 -22      466.44      382.75     62.90 o 
   8   2 -22      153.79      149.57     53.77 o 
   9   2 -22      228.18      349.73     79.80 o 
  10   2 -22      100.58       92.45     50.98 o 
  11   2 -22       87.47      -24.28     47.63 o 
  12   2 -22      347.56      487.23     85.46 o 
  13   2 -22      132.55      177.16     84.47 o 
  14   2 -22      302.03      489.64     85.94 o 
   0   3 -22      642.85      531.85    131.40 o 
   1   3 -22      241.12      324.41     79.62 o 
   2   3 -22       41.05       22.00     61.91 o 
   3   3 -22       24.64       25.23     85.25 o 
   4   3 -22      577.49      597.23     94.45 o 
   5   3 -22      418.43      490.74     96.98 o 
   6   3 -22       67.46       33.48     74.30 o 
   7   3 -22      123.55       71.47     64.92 o 
   8   3 -22       66.28       93.61     68.97 o 
   9   3 -22      173.40      307.95     84.57 o 
  10   3 -22      282.53      295.29    144.69 o 
  11   3 -22      357.29      326.72     65.04 o 
   0   4 -22      139.79      175.20    107.93 o 
   1   4 -22       97.06      139.60     73.05 o 
   2   4 -22      133.73      150.44     72.29 o 
   3   4 -22       92.36      113.91     73.49 o 
   4   4 -22       68.00      116.66     69.58 o 
   5   4 -22      230.14      262.91     85.25 o 
   6   4 -22      382.87      238.55     83.98 o 
   7   4 -22      471.53      712.61    104.52 o 
   2   0 -21     2403.31     2901.59    294.86 o 
   4   0 -21     3759.69     4172.07    168.55 o 
   6   0 -21      773.22      690.24     83.46 o 
   8   0 -21      299.00      450.51    104.81 o 
  10   0 -21     1901.12     1703.49    178.33 o 
  12   0 -21      630.26      580.34    122.01 o 
  14   0 -21     2282.47     2857.92    215.87 o 
  16   0 -21       52.78       86.03     86.03 o 
  18   0 -21      379.65      342.57    111.06 o 
   1   1 -21     1005.15     1149.19     71.31 o 
   2   1 -21     1295.69     1293.20     90.54 o 
   3   1 -21      616.12      638.39     68.55 o 
   4   1 -21      157.84      220.81     60.53 o 
   5   1 -21      520.99      514.23     62.61 o 
   6   1 -21        4.68      -42.95     42.95 o 
   7   1 -21       27.25       10.90     43.02 o 
   8   1 -21      491.50      504.26     93.78 o 
   9   1 -21      179.18      209.42     52.82 o 
  10   1 -21      422.84      442.60    100.31 o 
  11   1 -21      562.56      590.19    107.15 o 
  12   1 -21       78.72       25.90     55.17 o 
  13   1 -21      639.64      605.45    100.11 o 
  14   1 -21      106.81       84.35     86.03 o 
  15   1 -21      652.59      626.48    131.40 o 
  16   1 -21      245.28      195.27    125.14 o 
  17   1 -21      106.44      -35.74     56.57 o 
   1   2 -21      193.35      181.43     67.45 o 
   2   2 -21      340.81      415.35     80.14 o 
   3   2 -21      624.41      711.97     70.57 o 
   4   2 -21      112.72      127.38     47.61 o 
   5   2 -21      807.02      818.39    129.85 o 
   6   2 -21       49.63      -24.43     43.71 o 
   7   2 -21      945.78      799.70     74.63 o 
   8   2 -21      437.75      356.97     58.96 o 
   9   2 -21       97.52       45.50     47.77 o 
  10   2 -21       71.90       30.96     45.21 o 
  11   2 -21      554.28      548.54     69.53 o 
  12   2 -21      102.30       50.78     49.68 o 
  13   2 -21      400.18      566.07     93.60 o 
  14   2 -21      277.45      344.06     74.61 o 
  15   2 -21      186.27      137.60     64.25 o 
  16   2 -21      204.06      230.48     71.34 o 
   1   3 -21      540.52      452.24     82.96 o 
   2   3 -21      804.38      880.00    102.27 o 
   3   3 -21     1002.39     1073.16    112.27 o 
   4   3 -21       98.51      150.78     75.08 o 
   5   3 -21      289.40      328.41     81.34 o 
   6   3 -21      344.49      336.26     80.54 o 
   7   3 -21        3.04       32.07     58.62 o 
   8   3 -21        5.91       46.30     71.31 o 
   9   3 -21      795.12      803.22     78.41 o 
  10   3 -21      265.73      239.14    108.81 o 
  11   3 -21       65.78       43.58     64.10 o 
  12   3 -21      101.50       62.24     52.21 o 
  13   3 -21       61.66       67.54     50.84 o 
  14   3 -21      333.65      262.29     61.55 o 
  15   3 -21      189.69       60.83     53.30 o 
   1   4 -21      511.09      609.53     96.21 o 
   2   4 -21       61.26       23.02     71.96 o 
   3   4 -21      348.72      389.85     82.40 o 
   4   4 -21      164.59       75.87     67.47 o 
   5   4 -21       26.56       23.94     62.93 o 
   6   4 -21      191.59      139.41     73.89 o 
   7   4 -21      294.21      392.86     85.15 o 
   8   4 -21      118.15       97.44     69.85 o 
   9   4 -21       92.71      313.74     83.51 o 
  10   4 -21      127.22       68.10     71.94 o 
  11   4 -21      303.85      359.38     85.51 o 
  12   4 -21       32.87      -15.64     87.60 o 
   1   5 -21       56.57      158.04     72.14 o 
   2   5 -21      348.29      367.67     84.98 o 
   3   5 -21       59.98       47.59     66.34 o 
   4   5 -21       22.18      -23.86     63.25 o 
   5   5 -21       84.73       60.91     72.29 o 
   6   5 -21      304.01      299.21     84.04 o 
   0   0 -20      879.14      918.22    122.01 o 
   2   0 -20     1430.68     1835.49    226.04 o 
   4   0 -20     3088.27     3371.98    398.89 o 
   6   0 -20     1169.81     1493.34    108.40 o 
   8   0 -20     1005.50     1219.41     97.32 o 
  10   0 -20      171.48       92.29     81.34 o 
  12   0 -20       66.65      -68.83     68.83 o 
  14   0 -20       86.91       87.60     86.03 o 
  16   0 -20       88.24       67.26     81.34 o 
  18   0 -20      317.82      186.15     95.42 o 
  20   0 -20     1158.65     1199.79    165.81 o 
   0   1 -20      547.28      540.42    173.63 o 
   1   1 -20      153.24      116.21     37.14 o 
   2   1 -20       80.70       69.61     35.96 o 
   3   1 -20      117.33      136.54     38.46 o 
   4   1 -20      431.62      561.54     63.23 o 
   5   1 -20      108.83       51.13     41.76 o 
   6   1 -20       31.77      -38.68     38.68 o 
   7   1 -20      696.91      667.49     67.93 o 
   8   1 -20      968.77     1104.86    130.63 o 
   9   1 -20      692.44      704.50     68.14 o 
  10   1 -20      511.41      472.17     98.02 o 
  11   1 -20      463.29      603.84     67.03 o 
  12   1 -20      278.08      191.86     61.08 o 
  13   1 -20      164.27      144.08     61.82 o 
  14   1 -20      107.97      156.45     63.02 o 
  15   1 -20       28.85      -51.42     51.42 o 
  16   1 -20      158.47      192.92     72.74 o 
  17   1 -20      614.43      533.84     84.48 o 
  18   1 -20      153.18      257.09     73.50 o 
  19   1 -20       74.24      171.64     68.15 o 
  20   1 -20       92.71       64.13     89.16 o 
   0   2 -20       23.80      -56.31     67.26 o 
   1   2 -20      819.72      816.39     70.34 o 
   2   2 -20       53.61       81.61     43.90 o 
   3   2 -20       36.57        9.69     41.28 o 
   4   2 -20      458.77      538.17     62.46 o 
   5   2 -20     3199.58     3237.61    122.19 o 
   6   2 -20      109.87      119.58     46.86 o 
   7   2 -20       14.20       41.14     41.84 o 
   8   2 -20     1041.47     1093.07     84.15 o 
   9   2 -20      316.50      347.38     58.54 o 
  10   2 -20      463.37      512.33     64.08 o 
  11   2 -20      378.76      517.25     65.53 o 
  12   2 -20        6.97       -6.14     42.32 o 
  13   2 -20      326.15      297.99     56.20 o 
  14   2 -20       70.57       20.37     46.02 o 
  15   2 -20      259.18      296.64     58.38 o 
  16   2 -20      252.11      217.43     69.45 o 
  17   2 -20      346.03      318.56     75.62 o 
  18   2 -20      102.88      156.63     90.73 o 
  19   2 -20      158.05      164.97     66.75 o 
   0   3 -20     1876.66     2089.86    195.53 o 
   1   3 -20      468.85      430.65     79.43 o 
   2   3 -20      332.90      167.76     65.75 o 
   3   3 -20       67.56       71.01     59.70 o 
   4   3 -20      809.73     1062.41    104.52 o 
   5   3 -20      378.34      470.30     74.35 o 
   6   3 -20       90.44       26.59     45.52 o 
   7   3 -20      792.05      867.22     75.91 o 
   8   3 -20      711.55      710.12     72.99 o 
   9   3 -20       12.20       10.17     44.39 o 
  10   3 -20      212.63      184.05     52.92 o 
  11   3 -20      254.18      256.12     56.14 o 
  12   3 -20      779.14      805.43     77.58 o 
  13   3 -20       57.69       56.63     48.34 o 
  14   3 -20       38.08       74.27     49.87 o 
  15   3 -20      222.54      215.68     57.81 o 
  16   3 -20      130.07      143.21     55.80 o 
  17   3 -20      343.18      285.19     72.29 o 
   0   4 -20      549.09      749.28    137.66 o 
   1   4 -20      146.68      205.37     69.66 o 
   2   4 -20       80.55       -6.83     59.91 o 
   3   4 -20       94.62      136.87     75.87 o 
   4   4 -20      206.06      218.19    122.79 o 
   5   4 -20      240.75      246.42     74.66 o 
   6   4 -20      891.35      997.12    302.69 o 
   7   4 -20      265.69      321.13     78.80 o 
   8   4 -20      175.32      308.87     80.14 o 
   9   4 -20      201.01      177.26     82.12 o 
  10   4 -20      245.82      165.22     69.45 o 
  11   4 -20      226.28      223.44     56.46 o 
  12   4 -20      287.63      359.70     64.53 o 
  13   4 -20      267.65      276.90     61.01 o 
  14   4 -20        1.67        9.35     47.86 o 
  15   4 -20      147.47      107.63     55.56 o 
   0   5 -20     1099.91     1110.63    165.81 o 
   1   5 -20      131.91      243.75    102.46 o 
   2   5 -20       15.74       -7.92     62.31 o 
   3   5 -20       57.85       62.65     83.69 o 
   4   5 -20      244.52      283.54    121.23 o 
   5   5 -20      450.44      360.13    104.02 o 
   6   5 -20      506.25      563.17    120.45 o 
   7   5 -20       71.77      -10.64     89.16 o 
   8   5 -20       31.64      181.48     75.28 o 
   9   5 -20      134.94      104.83     67.70 o 
  10   5 -20      115.13      129.88     72.98 o 
  11   5 -20       57.28      148.61     98.55 o 
   2   0 -19     2138.02     2499.33    118.35 o 
   4   0 -19      419.06      439.89     64.70 o 
   6   0 -19     2389.65     2463.05    120.32 o 
   8   0 -19     2383.56     2541.50    155.64 o 
  10   0 -19     2873.71     3092.74    137.10 o 
  12   0 -19       70.02      -17.21     70.39 o 
  14   0 -19     2039.43     1842.71    181.45 o 
  16   0 -19     1075.55      707.05    126.71 o 
  18   0 -19      426.75      350.40    104.81 o 
  20   0 -19     1225.30     1346.83    167.38 o 
  22   0 -19      774.84      699.23    131.40 o 
   1   1 -19       83.49       91.78     35.37 o 
   2   1 -19     1688.29     1837.21     79.00 o 
   3   1 -19      734.69      709.03     78.12 o 
   4   1 -19     1035.28     1142.32     76.99 o 
   5   1 -19     1838.43     1978.31     80.38 o 
   6   1 -19      266.85      299.25     42.64 o 
   7   1 -19     1500.56     1430.61    110.81 o 
   8   1 -19      754.31      799.90     68.60 o 
   9   1 -19     1412.14     1460.14     88.48 o 
  10   1 -19      541.62      651.34     66.60 o 
  11   1 -19      725.11      638.38     64.40 o 
  12   1 -19        8.19      -44.67     44.67 o 
  13   1 -19       73.74       66.87     44.78 o 
  14   1 -19     1539.70     1688.82    177.94 o 
  15   1 -19      135.12       64.38     55.46 o 
  16   1 -19      159.88      195.47     66.48 o 
  17   1 -19      133.78       63.00     72.74 o 
  18   1 -19      974.04      934.25    194.75 o 
  19   1 -19      544.04      529.02    125.92 o 
  20   1 -19      450.93      506.51     83.72 o 
  21   1 -19       39.41      100.22     63.70 o 
  22   1 -19      332.75      228.77     71.87 o 
   1   2 -19      721.64      774.03     54.52 o 
   2   2 -19      407.55      468.78     96.94 o 
   3   2 -19     1422.35     1612.22     90.10 o 
   4   2 -19      822.13      912.20     72.49 o 
   5   2 -19      851.47      788.01     67.88 o 
   6   2 -19      557.15      635.52     94.86 o 
   7   2 -19      760.77      687.68     69.82 o 
   8   2 -19      321.15      249.97     50.35 o 
   9   2 -19     1549.80     1687.73    192.81 o 
  10   2 -19     1305.63     1214.51    131.04 o 
  11   2 -19      121.73      133.36     45.79 o 
  12   2 -19      430.35      442.14     60.88 o 
  13   2 -19      212.56      120.62    132.96 o 
  14   2 -19      960.40     1083.26    104.90 o 
  15   2 -19      700.58      695.10     70.51 o 
  16   2 -19      219.46      231.08     55.94 o 
  17   2 -19       13.28        2.40     54.54 o 
  18   2 -19      960.41      930.83    132.18 o 
  19   2 -19      514.58      577.00    157.99 o 
  20   2 -19       78.82       71.59     60.81 o 
  21   2 -19      241.19      361.13     92.29 o 
   1   3 -19      511.99      694.67     87.36 o 
   2   3 -19      274.27      176.26     65.23 o 
   3   3 -19     1339.46     1517.45     88.38 o 
   4   3 -19      254.12      243.99     50.61 o 
   5   3 -19      932.15     1106.23     86.71 o 
   6   3 -19      533.85      645.95     66.51 o 
   7   3 -19      846.21      850.24     72.98 o 
   8   3 -19       57.13       26.13     42.02 o 
   9   3 -19      745.03      876.07    103.59 o 
  10   3 -19      397.84      415.26     60.04 o 
  11   3 -19        6.18       33.57     43.34 o 
  12   3 -19       35.69       41.49     45.62 o 
  13   3 -19      750.35      690.34     73.02 o 
  14   3 -19      586.55      570.25     83.16 o 
  15   3 -19      796.05      721.41     74.48 o 
  16   3 -19      194.52      253.78     62.03 o 
  17   3 -19      330.71      297.38     82.91 o 
  18   3 -19      342.97      171.77     69.12 o 
  19   3 -19      284.59      305.95     76.10 o 
   1   4 -19      355.07      320.67    101.68 o 
   2   4 -19      323.99      305.42    105.59 o 
   3   4 -19      902.77      934.88    265.14 o 
   4   4 -19      343.08      360.77     75.12 o 
   5   4 -19      226.84      230.05     70.18 o 
   6   4 -19      111.73       61.54     59.91 o 
   7   4 -19      604.21      604.47     88.16 o 
   8   4 -19      248.48      172.32     49.71 o 
   9   4 -19     1264.02     1277.45     89.92 o 
  10   4 -19      229.79      303.61     90.74 o 
  11   4 -19       73.15      102.81     49.41 o 
  12   4 -19      152.15      135.47     52.43 o 
  13   4 -19      606.77      629.09     73.61 o 
  14   4 -19        9.03      -12.39     48.69 o 
  15   4 -19      781.12      784.43     79.96 o 
  16   4 -19      219.18      164.49     68.52 o 
  17   4 -19      110.92       89.11     59.61 o 
   1   5 -19      297.11      533.42    123.58 o 
   2   5 -19      670.55      634.66    164.25 o 
   3   5 -19      937.38      818.12    101.17 o 
   4   5 -19      323.70      360.11     80.14 o 
   5   5 -19      165.54      261.16     74.61 o 
   6   5 -19       70.06       27.23     63.59 o 
   7   5 -19      301.23      263.00     78.32 o 
   8   5 -19      429.18      440.34     86.28 o 
   9   5 -19      325.55      316.00     80.19 o 
  10   5 -19      330.87      418.36     86.82 o 
  11   5 -19       29.59       50.50     69.45 o 
  12   5 -19       81.44      -37.66     66.12 o 
  13   5 -19      219.58      235.45     79.43 o 
  14   5 -19      306.93      356.65     90.70 o 
   1   6 -19       24.51       46.81     68.34 o 
   2   6 -19      625.83      803.43    107.74 o 
   3   6 -19       26.30      169.66     71.94 o 
   4   6 -19      302.17      406.47     88.49 o 
   5   6 -19       92.24      122.01     75.22 o 
   6   6 -19      114.33      118.57     73.92 o 
   7   6 -19       80.89      162.10     74.51 o 
   8   6 -19       65.77       44.59     69.03 o 
   0   0 -18     4591.05     4728.78    229.95 o 
   2   0 -18      150.77      171.95     49.21 o 
   4   0 -18     3846.78     4308.79    154.81 o 
   6   0 -18      484.20      401.54    116.54 o 
   8   0 -18      276.88      330.01     56.89 o 
  10   0 -18     2273.96     2404.54    117.18 o 
  12   0 -18     4052.43     4244.75    338.66 o 
  14   0 -18      817.40      788.39    123.58 o 
  16   0 -18     2219.36     2344.84    204.92 o 
  18   0 -18      179.21      233.08     89.16 o 
  20   0 -18      123.89      198.66     87.60 o 
  22   0 -18       97.43      -32.85     75.08 o 
   0   1 -18      589.62      627.37     69.03 o 
   1   1 -18     1056.91     1174.32     63.67 o 
   2   1 -18      488.28      579.18     47.91 o 
   3   1 -18      192.06      244.13     39.29 o 
   4   1 -18      733.61      835.12     54.95 o 
   5   1 -18     1172.84     1253.89     64.41 o 
   6   1 -18      487.38      585.66     47.43 o 
   7   1 -18      337.47      326.15     39.91 o 
   8   1 -18      798.62      868.68     71.27 o 
   9   1 -18      343.87      415.21     54.82 o 
  10   1 -18     1494.83     1668.96    108.91 o 
  11   1 -18      969.86      988.78     73.62 o 
  12   1 -18     1353.07     1305.00     81.54 o 
  13   1 -18     2201.71     2254.03    105.12 o 
  14   1 -18       71.29      115.33     44.79 o 
  15   1 -18      616.87      684.09     94.27 o 
  16   1 -18     1457.79     1295.18    192.40 o 
  17   1 -18      475.47      627.77     85.08 o 
  18   1 -18       10.61      -47.52     47.52 o 
  19   1 -18      131.62      157.32     61.47 o 
  20   1 -18      823.65      876.84    107.15 o 
  21   1 -18      209.76       93.70     59.67 o 
  22   1 -18       88.08       72.69    113.41 o 
  23   1 -18       33.35       31.62     57.39 o 
   0   2 -18      189.61      184.54     49.44 o 
   1   2 -18      770.97      950.41     56.38 o 
   2   2 -18      726.88      851.59     54.46 o 
   3   2 -18      773.33      874.10     54.65 o 
   4   2 -18      365.66      383.07     41.44 o 
   5   2 -18      425.71      431.02     52.59 o 
   6   2 -18      123.68       87.90     48.00 o 
   7   2 -18     1355.11     1278.88     80.96 o 
   8   2 -18       48.13       22.68     51.99 o 
   9   2 -18      367.28      437.65     57.51 o 
  10   2 -18      190.26      148.81     45.26 o 
  11   2 -18      973.92     1098.21     79.17 o 
  12   2 -18      798.08      711.27     77.68 o 
  13   2 -18     1027.35     1166.61     88.78 o 
  14   2 -18       16.13       18.04     44.63 o 
  15   2 -18       26.18       50.34     42.67 o 
  16   2 -18      343.96      247.15     53.81 o 
  17   2 -18      320.54      190.89     64.36 o 
  18   2 -18       12.00      -33.40     50.10 o 
  19   2 -18       60.65        2.20     55.85 o 
  20   2 -18       97.72       71.56     60.81 o 
  21   2 -18       83.90       87.16     62.73 o 
  22   2 -18      300.52      343.32     79.03 o 
   0   3 -18      483.90      589.73    111.06 o 
   1   3 -18      449.85      435.77     52.64 o 
   2   3 -18      524.74      552.09     58.37 o 
   3   3 -18       86.22       65.21     40.72 o 
   4   3 -18      643.65      683.66     62.36 o 
   5   3 -18      149.05      138.38     44.39 o 
   6   3 -18      429.21      392.32     53.73 o 
   7   3 -18      257.50      226.26     48.07 o 
   8   3 -18     1774.08     1942.01    114.48 o 
   9   3 -18      277.87      286.64     53.59 o 
  10   3 -18      129.67      142.57     46.66 o 
  11   3 -18      970.46      974.36     77.02 o 
  12   3 -18     1118.69     1164.92    111.83 o 
  13   3 -18      159.68       84.31     46.87 o 
  14   3 -18      210.25      258.51     54.41 o 
  15   3 -18      424.09      469.60     63.80 o 
  16   3 -18      623.39      663.87     82.00 o 
  17   3 -18       94.02       42.50     58.06 o 
  18   3 -18       17.33       13.72     84.47 o 
  19   3 -18      297.95      320.02     75.62 o 
  20   3 -18      197.32       79.86     63.02 o 
  21   3 -18      156.31      112.18     65.81 o 
   0   4 -18      394.36      394.20    104.81 o 
   1   4 -18       79.68       92.81     66.48 o 
   2   4 -18       43.52      120.00     58.80 o 
   3   4 -18      214.57      250.56     69.66 o 
   4   4 -18       83.00      115.55     61.91 o 
   5   4 -18      222.48      154.86     62.79 o 
   6   4 -18      594.25      500.56     59.85 o 
   7   4 -18       73.82       42.08     41.91 o 
   8   4 -18      150.78      130.61     46.87 o 
   9   4 -18      213.16      216.19     52.89 o 
  10   4 -18      230.57      233.93     53.11 o 
  11   4 -18      577.20      614.81     68.38 o 
  12   4 -18      151.15      145.22     55.37 o 
  13   4 -18      594.53      662.52     70.43 o 
  14   4 -18       25.95       14.73     44.57 o 
  15   4 -18      604.63      714.48     77.10 o 
  16   4 -18       13.52       69.79     48.01 o 
  17   4 -18      428.22      565.21     87.60 o 
  18   4 -18      166.05      178.18     69.45 o 
  19   4 -18      212.88      227.77     69.86 o 
   0   5 -18      938.19      680.46    129.83 o 
   1   5 -18       86.50       66.39     61.38 o 
   2   5 -18       24.48      -14.36     55.27 o 
   3   5 -18      384.40      421.37     79.55 o 
   4   5 -18      495.04      470.14     82.94 o 
   5   5 -18       76.07       60.61     60.35 o 
   6   5 -18      702.36      768.36    101.69 o 
   7   5 -18       67.08       19.97     58.98 o 
   8   5 -18      142.35      347.46     78.53 o 
   9   5 -18      768.75      806.18    102.27 o 
  10   5 -18      107.69       96.35     65.23 o 
  11   5 -18       34.01      -42.97     65.70 o 
  12   5 -18      123.10      100.27     48.91 o 
  13   5 -18      258.15      326.35     61.39 o 
  14   5 -18       20.76       38.97     47.83 o 
  15   5 -18       65.71       74.79     52.04 o 
  16   5 -18       32.51       86.34     53.50 o 
   0   6 -18      514.87      658.56    136.09 o 
   1   6 -18      232.62       66.51     64.70 o 
   2   6 -18      132.49      124.72     67.96 o 
   3   6 -18       73.59       37.15     65.81 o 
   4   6 -18      258.14      220.78    111.85 o 
   5   6 -18       30.16      146.32     72.98 o 
   6   6 -18      203.23      199.66     74.03 o 
   7   6 -18       59.08       77.21     64.64 o 
   8   6 -18      296.79      319.02     84.47 o 
   9   6 -18        5.72       -3.13     64.53 o 
  10   6 -18      164.66      119.67    104.02 o 
  11   6 -18       55.70       85.47     68.97 o 
  12   6 -18      438.96      534.63     93.84 o 
   2   0 -17     3637.77     3696.77    147.82 o 
   4   0 -17     1666.95     1737.64     96.15 o 
   6   0 -17       37.65        9.34     38.67 o 
   8   0 -17     1618.92     1636.25     99.48 o 
  10   0 -17      518.72      582.62     65.75 o 
  12   0 -17      816.99      792.63     75.72 o 
  14   0 -17     1298.23     1463.02     99.33 o 
  16   0 -17      156.69      181.45     76.65 o 
  18   0 -17      109.89       31.29     75.08 o 
  20   0 -17      112.78       12.51     78.21 o 
  22   0 -17      116.94       90.73     79.78 o 
   1   1 -17      420.74      459.92     41.74 o 
   2   1 -17      976.24     1027.77     56.32 o 
   3   1 -17      128.86      113.16     31.64 o 
   4   1 -17     1387.83     1354.16     63.60 o 
   5   1 -17      550.89      567.61     45.12 o 
   6   1 -17      141.24      108.56     30.71 o 
   7   1 -17       17.52        7.12     27.53 o 
   8   1 -17      270.94      279.77     37.12 o 
   9   1 -17     1326.76     1288.53     84.89 o 
  10   1 -17     2255.71     2347.25     78.12 o 
  11   1 -17      801.08      762.06     63.68 o 
  12   1 -17      254.55      208.25     44.38 o 
  13   1 -17     1945.39     2102.02    163.42 o 
  14   1 -17     2533.63     2474.50    125.03 o 
  15   1 -17     2861.02     2845.11    110.31 o 
  16   1 -17      635.91      492.11     76.65 o 
  17   1 -17      350.84      440.56    188.49 o 
  18   1 -17       88.87      112.94     55.46 o 
  19   1 -17      413.32      492.18     77.21 o 
  20   1 -17      861.32      820.36     92.83 o 
  21   1 -17      267.70      156.53    109.50 o 
  22   1 -17      125.72      151.78     62.43 o 
  23   1 -17      161.07      104.17     59.70 o 
  24   1 -17      176.15      255.68     71.34 o 
  25   1 -17       81.08       78.21     61.94 o 
   1   2 -17      488.20      475.97     54.87 o 
   2   2 -17     1057.92     1116.57     58.60 o 
   3   2 -17     2420.94     2628.30     80.46 o 
   4   2 -17        3.55        0.35     27.57 o 
   5   2 -17      162.39      175.56     33.03 o 
   6   2 -17      191.78       99.76     31.00 o 
   7   2 -17     1017.53     1000.11     90.46 o 
   8   2 -17      253.23      218.88     44.35 o 
   9   2 -17      483.13      453.68     53.23 o 
  10   2 -17     1994.27     2235.16    163.01 o 
  11   2 -17     2498.73     2635.95    106.96 o 
  12   2 -17       42.77      -31.19     34.77 o 
  13   2 -17      777.97      775.49     82.13 o 
  14   2 -17     2098.14     2281.03    116.59 o 
  15   2 -17     1806.22     1971.33    104.27 o 
  16   2 -17      955.93     1033.63    108.69 o 
  17   2 -17      116.59      105.36    104.81 o 
  18   2 -17      458.02      522.63    124.36 o 
  19   2 -17      115.00       66.44     56.12 o 
  20   2 -17      502.21      442.90     80.56 o 
  21   2 -17      291.96      167.88     61.82 o 
  22   2 -17      178.76      255.94     67.04 o 
  23   2 -17      110.43      187.74     68.55 o 
  24   2 -17       54.54       36.69     73.52 o 
   1   3 -17      984.67      945.42     53.79 o 
   2   3 -17     2648.57     2914.10    148.25 o 
   3   3 -17      817.29      851.47     64.60 o 
   4   3 -17      525.66      570.84     56.66 o 
   5   3 -17      293.64      320.37     47.59 o 
   6   3 -17     2183.81     2111.31     95.40 o 
   7   3 -17      272.30      329.02     62.80 o 
   8   3 -17      124.68      111.40     41.17 o 
   9   3 -17      936.53     1020.33    106.82 o 
  10   3 -17      483.09      423.91     91.07 o 
  11   3 -17      392.50      299.43     65.78 o 
  12   3 -17       22.76      -39.63     39.63 o 
  13   3 -17      811.14      816.28     71.46 o 
  14   3 -17     1509.00     1601.11    119.66 o 
  15   3 -17      755.61      794.49     92.88 o 
  16   3 -17      503.30      488.90     63.79 o 
  17   3 -17      219.05      136.53     68.05 o 
  18   3 -17      545.16      659.07     85.94 o 
  19   3 -17      217.82      303.85     68.15 o 
  20   3 -17       27.76       56.44     56.89 o 
  21   3 -17       43.20       36.34     59.37 o 
  22   3 -17      434.57      505.19     84.18 o 
  23   3 -17       13.22      -72.74     72.74 o 
   1   4 -17      583.56      563.12     79.08 o 
   2   4 -17      428.94      428.57    118.88 o 
   3   4 -17      847.54      798.76     73.60 o 
   4   4 -17      576.21      484.54     55.21 o 
   5   4 -17     1588.80     1620.51     88.87 o 
   6   4 -17      378.79      455.38     54.51 o 
   7   4 -17      334.52      356.48     53.16 o 
   8   4 -17      406.26      441.13     57.59 o 
   9   4 -17     2212.36     2389.24    108.54 o 
  10   4 -17      708.11      794.34     71.26 o 
  11   4 -17     1097.99      996.85    101.66 o 
  12   4 -17      355.35      371.47     63.24 o 
  13   4 -17      554.42      574.52     66.57 o 
  14   4 -17      805.75      822.62    123.84 o 
  15   4 -17     1166.87     1278.58     90.87 o 
  16   4 -17      371.50      403.55     62.60 o 
  17   4 -17      234.38      311.88     97.77 o 
  18   4 -17      189.00      212.83     66.86 o 
  19   4 -17      384.32      306.77     70.65 o 
  20   4 -17      222.68      236.24     72.78 o 
  21   4 -17      117.48       79.22     63.59 o 
   1   5 -17      760.19      819.31    119.67 o 
   2   5 -17      298.51      331.59     73.25 o 
   3   5 -17      979.81     1114.23    155.64 o 
   4   5 -17      306.42      194.39     86.03 o 
   5   5 -17      116.72      161.25     65.68 o 
   6   5 -17      116.94       88.96     61.90 o 
   7   5 -17      341.18      399.29     78.44 o 
   8   5 -17      910.47     1054.42    166.59 o 
   9   5 -17       55.51        2.13     41.65 o 
  10   5 -17      428.29      417.90     60.51 o 
  11   5 -17      512.15      640.65     68.79 o 
  12   5 -17      421.51      380.85     61.46 o 
  13   5 -17      150.20       77.47     47.40 o 
  14   5 -17      191.32      102.70     53.17 o 
  15   5 -17       52.17      -33.52     45.38 o 
  16   5 -17       40.40      -51.31     53.57 o 
  17   5 -17      341.29      324.98     75.15 o 
  18   5 -17       55.78       -2.86     57.84 o 
   1   6 -17       31.49       30.14     60.79 o 
   2   6 -17      526.12      468.10     85.46 o 
   3   6 -17      144.61      113.36     96.20 o 
   4   6 -17      344.05      257.94     75.62 o 
   5   6 -17       79.82      -17.27    101.68 o 
   6   6 -17      293.75      256.14     72.98 o 
   7   6 -17       41.31      145.73     69.66 o 
   8   6 -17      246.66      251.06     75.22 o 
   9   6 -17        6.99       30.64     67.96 o 
  10   6 -17      921.71     1158.13    118.81 o 
  11   6 -17       68.75      136.38     70.57 o 
  12   6 -17       22.57       72.06     64.25 o 
  13   6 -17       41.28        1.41     65.38 o 
  14   6 -17      445.60      496.66     94.57 o 
   1   7 -17      142.24      172.65     73.71 o 
   2   7 -17      527.77      374.72     86.82 o 
   3   7 -17      253.10      283.52     82.60 o 
   4   7 -17      323.13      192.15     76.65 o 
   5   7 -17       34.62       -5.98     64.64 o 
   6   7 -17        2.90       17.95     62.79 o 
   7   7 -17      222.14      275.59     84.04 o 
   8   7 -17      192.81      213.75     82.91 o 
   0   0 -16     2057.49     2146.17    143.91 o 
   2   0 -16     2066.12     2287.35    102.27 o 
   4   0 -16     5642.07     5994.97    197.88 o 
   6   0 -16     2691.40     2692.71    135.31 o 
   8   0 -16     2361.94     2547.84    111.31 o 
  10   0 -16      913.06     1057.58    141.57 o 
  12   0 -16     1739.80     1983.05    103.26 o 
  14   0 -16     1519.09     1408.73    149.39 o 
  16   0 -16     2241.07     1736.34    165.81 o 
  18   0 -16      185.02      129.83     73.52 o 
  20   0 -16      925.32      949.51    134.53 o 
  22   0 -16     1436.98     1288.96    157.99 o 
  24   0 -16      711.32      527.16    114.19 o 
  26   0 -16      443.17      189.28     96.98 o 
   0   1 -16     4174.00     4489.77    145.69 o 
   1   1 -16      507.96      512.89     42.90 o 
   2   1 -16     1681.92     1627.72     63.93 o 
   3   1 -16     2696.26     2740.70     80.35 o 
   4   1 -16     1614.11     1835.93     68.49 o 
   5   1 -16     2667.63     2670.95     78.86 o 
   6   1 -16      293.61      299.71     36.12 o 
   7   1 -16     2451.52     2478.84     76.34 o 
   8   1 -16      718.71      774.69     51.48 o 
   9   1 -16     2061.81     2212.23     72.85 o 
  10   1 -16     1265.58     1313.29     62.31 o 
  11   1 -16     2538.33     2595.15     89.40 o 
  12   1 -16     1298.27     1497.53     64.58 o 
  13   1 -16      120.91      114.04     39.11 o 
  14   1 -16        5.82        4.59     33.48 o 
  15   1 -16      853.58      858.90     67.22 o 
  16   1 -16     1067.60     1166.43    153.30 o 
  17   1 -16     1855.70     1773.71    118.90 o 
  18   1 -16      688.40      537.33     81.34 o 
  19   1 -16      898.58      913.54     91.21 o 
  20   1 -16     1350.54     1366.63    110.96 o 
  21   1 -16      676.86      755.45    126.71 o 
  22   1 -16      212.33      139.74     57.87 o 
  23   1 -16       33.24       53.61     51.84 o 
  24   1 -16      305.25      319.09     93.07 o 
  25   1 -16      175.52      219.79     66.34 o 
  26   1 -16      130.79      103.42     58.00 o 
   0   2 -16      101.98       15.96     34.43 o 
   1   2 -16      741.83      715.29     46.14 o 
   2   2 -16      113.82       82.93     28.60 o 
   3   2 -16     1202.58     1186.29     57.35 o 
   4   2 -16      721.93      775.20     48.49 o 
   5   2 -16     3877.32     3995.34     99.21 o 
   6   2 -16      187.46      167.47     37.03 o 
   7   2 -16      814.47      933.47     51.21 o 
   8   2 -16        7.66      -17.32     31.29 o 
   9   2 -16       35.54       30.96     34.15 o 
  10   2 -16      838.05      887.66     66.31 o 
  11   2 -16      567.04      584.31     57.12 o 
  12   2 -16     1993.50     2060.68     96.39 o 
  13   2 -16     2438.06     2327.76     99.74 o 
  14   2 -16      249.58      189.44     46.19 o 
  15   2 -16      211.46      128.93     42.79 o 
  16   2 -16     1120.10      955.77     91.63 o 
  17   2 -16      481.85      462.27     71.79 o 
  18   2 -16      223.19      233.90     60.09 o 
  19   2 -16       83.64       68.12     51.35 o 
  20   2 -16     1367.29     1197.57    105.52 o 
  21   2 -16       12.92      -11.73     48.67 o 
  22   2 -16       37.61       -8.92     68.05 o 
  23   2 -16      189.08      165.93     61.38 o 
  24   2 -16      124.12      100.02     62.43 o 
  25   2 -16       59.41       97.54     61.47 o 
   0   3 -16      982.41     1016.85     74.92 o 
   1   3 -16     1507.85     1606.53     62.92 o 
   2   3 -16      171.36      178.60     31.95 o 
   3   3 -16      935.73      955.05     51.84 o 
   4   3 -16      536.82      632.65     72.06 o 
   5   3 -16     1219.20     1267.86     86.82 o 
   6   3 -16      470.51      471.86     51.90 o 
   7   3 -16       60.94       27.14     46.58 o 
   8   3 -16     1062.69     1147.55    170.93 o 
   9   3 -16      697.79      648.65     60.28 o 
  10   3 -16       21.16       -4.90     36.55 o 
  11   3 -16      189.46      226.75     48.01 o 
  12   3 -16      286.74      378.15     52.08 o 
  13   3 -16       26.94       14.36     37.19 o 
  14   3 -16      356.51      287.96     60.87 o 
  15   3 -16      154.25      191.88     48.23 o 
  16   3 -16      934.97      906.45    136.96 o 
  17   3 -16      283.25      402.33     77.43 o 
  18   3 -16      266.31      227.72     66.75 o 
  19   3 -16        7.13      -42.46     42.46 o 
  20   3 -16      406.95      431.65     93.86 o 
  21   3 -16      372.32      520.28     81.29 o 
  22   3 -16      152.31      151.62     62.31 o 
  23   3 -16      247.70      123.26     60.72 o 
  24   3 -16      283.68      224.94     82.12 o 
   0   4 -16       30.08      109.50     75.08 o 
   1   4 -16     1261.88     1336.38     74.17 o 
   2   4 -16      695.92      708.04     71.39 o 
   3   4 -16      334.77      336.83     63.54 o 
   4   4 -16      276.73      285.79     45.03 o 
   5   4 -16      609.51      610.87     81.67 o 
   6   4 -16       79.82      141.60     42.12 o 
   7   4 -16      672.77      669.89     79.73 o 
   8   4 -16       56.78       76.14     40.40 o 
   9   4 -16      173.05      209.61     46.77 o 
  10   4 -16      415.70      475.31     58.36 o 
  11   4 -16     1578.26     1615.88    137.90 o 
  12   4 -16      379.53      439.24     58.68 o 
  13   4 -16      274.16      265.81     75.93 o 
  14   4 -16       53.75       -5.83     42.47 o 
  15   4 -16       31.96       64.41     44.90 o 
  16   4 -16       41.48       50.22     45.10 o 
  17   4 -16     1309.63     1358.68    187.71 o 
  18   4 -16      152.32      135.96     58.12 o 
  19   4 -16      118.02       11.05     57.12 o 
  20   4 -16      209.74      211.57     64.97 o 
  21   4 -16      546.34      560.25    100.11 o 
  22   4 -16       39.34        0.48     54.17 o 
   0   5 -16       68.87      103.24     76.65 o 
   1   5 -16      793.13      887.03     97.26 o 
   2   5 -16       12.01       -0.73     57.88 o 
   3   5 -16       76.84      106.31     95.42 o 
   4   5 -16      355.13      346.00     68.97 o 
   5   5 -16     1164.00     1082.16    184.58 o 
   6   5 -16      329.27      298.19     55.08 o 
   7   5 -16      382.84      339.14     53.64 o 
   8   5 -16       64.10       51.39     43.60 o 
   9   5 -16       43.92       37.24     56.34 o 
  10   5 -16      300.67      375.99     57.65 o 
  11   5 -16      642.29      572.17     65.28 o 
  12   5 -16      653.90      800.72     95.17 o 
  13   5 -16      517.76      549.82    106.00 o 
  14   5 -16       27.21       15.15     43.81 o 
  15   5 -16       86.74      155.13     50.63 o 
  16   5 -16       38.42       39.11     80.56 o 
  17   5 -16      427.28      571.25     82.16 o 
  18   5 -16      250.03      241.30     70.82 o 
  19   5 -16       64.57       58.13     60.56 o 
  20   5 -16       66.01       29.74     60.09 o 
   0   6 -16     1351.52     1215.44    162.68 o 
   1   6 -16        3.80       14.93     74.30 o 
   2   6 -16       48.00       27.78     56.96 o 
   3   6 -16      160.08       71.50     62.49 o 
   4   6 -16       36.30       73.10     62.93 o 
   5   6 -16       20.58       55.74     64.13 o 
   6   6 -16      327.35      278.58     72.10 o 
   7   6 -16       28.48       46.58    113.41 o 
   8   6 -16      867.07      856.58    102.80 o 
   9   6 -16       96.79       28.10     68.83 o 
  10   6 -16      369.49      236.20     77.43 o 
  11   6 -16      164.57      213.86     72.44 o 
  12   6 -16      470.42      457.43     85.08 o 
  13   6 -16        5.99       -5.45     46.20 o 
  14   6 -16       31.06      142.41     53.49 o 
  15   6 -16       13.09      -44.75     45.62 o 
  16   6 -16      498.57      478.58     81.88 o 
   0   7 -16      688.61      608.50    134.53 o 
   1   7 -16      575.19      480.34    114.19 o 
   2   7 -16      285.93      405.60     86.25 o 
   3   7 -16       67.73       82.41     67.36 o 
   4   7 -16      182.30      195.53     76.32 o 
   5   7 -16      218.92      328.06     83.24 o 
   6   7 -16       88.66      133.17    140.00 o 
   7   7 -16       50.02      110.05     70.07 o 
   8   7 -16       90.38      170.77     75.62 o 
   9   7 -16      157.74      132.62     73.92 o 
  10   7 -16       28.78      -10.15     61.32 o 
  11   7 -16      295.09      232.91     77.83 o 
   2   0 -15     6119.58     6213.88    179.74 o 
   4   0 -15      544.75      450.77     61.01 o 
   6   0 -15    11845.26    11976.09    296.86 o 
   8   0 -15       98.51       67.33     38.05 o 
  10   0 -15      390.23      462.90    134.53 o 
  12   0 -15      271.53      249.72     47.88 o 
  14   0 -15      668.16      638.84     64.13 o 
  16   0 -15      356.49      325.37     86.03 o 
  18   0 -15      345.68      336.32     87.60 o 
  20   0 -15       50.86       59.44     70.39 o 
  22   0 -15     1682.36     1648.74    172.07 o 
  24   0 -15      180.15       96.98     79.78 o 
  26   0 -15      434.78      558.44    117.32 o 
   1   1 -15      426.14      450.81     37.31 o 
   2   1 -15      619.82      564.58     40.38 o 
   3   1 -15     2658.48     2693.06     76.42 o 
   4   1 -15     2230.19     2228.71    138.63 o 
   5   1 -15      483.81      531.34     62.09 o 
   6   1 -15      156.59      186.69     29.92 o 
   7   1 -15     1333.22     1325.87     58.57 o 
   8   1 -15      598.91      552.77     41.07 o 
   9   1 -15     1484.73     1358.51     58.87 o 
  10   1 -15     1016.05     1039.85     62.77 o 
  11   1 -15       26.42       -3.23     25.96 o 
  12   1 -15      216.54      223.57     32.62 o 
  13   1 -15      489.81      414.70     49.61 o 
  14   1 -15     1672.06     1648.75     85.67 o 
  15   1 -15     1728.24     1664.27     86.85 o 
  16   1 -15     1740.27     1788.65    213.52 o 
  17   1 -15      316.83      411.97     65.15 o 
  18   1 -15     1488.42     1390.18    106.12 o 
  19   1 -15     1782.78     1594.67    115.89 o 
  20   1 -15      427.62      428.82     72.74 o 
  21   1 -15      368.04      354.01     67.36 o 
  22   1 -15       29.08       42.72     52.95 o 
  23   1 -15      813.60      876.33     94.02 o 
  24   1 -15      442.74      462.64    112.63 o 
  25   1 -15       91.59       42.97     56.12 o 
  26   1 -15      264.59      148.82     86.03 o 
  27   1 -15       50.82        5.84     54.06 o 
   1   2 -15     1862.02     1817.26     84.11 o 
   2   2 -15      987.40      983.78     50.33 o 
   3   2 -15     6427.64     6389.74    172.64 o 
   4   2 -15     1560.04     1699.90    156.47 o 
   5   2 -15     1235.29     1281.65     64.05 o 
   6   2 -15     1701.20     1773.94     72.48 o 
   7   2 -15      976.44     1085.93     52.68 o 
   8   2 -15      138.23       85.65     25.61 o 
   9   2 -15       16.40       16.13     23.17 o 
  10   2 -15     1444.52     1423.35     85.57 o 
  11   2 -15       83.72       74.30     34.63 o 
  12   2 -15      105.92       89.12     36.15 o 
  13   2 -15       75.76       16.42     34.47 o 
  14   2 -15       85.46       42.63     36.38 o 
  15   2 -15     1060.51      987.57     95.00 o 
  16   2 -15      202.93      210.11     55.17 o 
  17   2 -15      114.96      114.58     51.42 o 
  18   2 -15      583.95      597.52     75.62 o 
  19   2 -15     1203.97     1111.94     97.89 o 
  20   2 -15       22.06        5.38     47.65 o 
  21   2 -15     1477.53     1684.75    123.75 o 
  22   2 -15       55.08       38.41     50.56 o 
  23   2 -15      274.33      262.23     78.21 o 
  24   2 -15      321.39      365.02     73.55 o 
  25   2 -15      771.40      809.95     94.18 o 
  26   2 -15      231.87      272.78    161.12 o 
   1   3 -15      609.62      583.53     41.37 o 
   2   3 -15     3737.36     3720.78     91.67 o 
   3   3 -15      103.48       97.59     26.59 o 
   4   3 -15     1358.60     1424.58     69.86 o 
   5   3 -15      121.16      119.05     32.96 o 
   6   3 -15     2872.59     3001.47    103.24 o 
   7   3 -15      384.13      431.64     83.30 o 
   8   3 -15      591.87      535.88     53.09 o 
   9   3 -15     1709.51     1766.55     89.80 o 
  10   3 -15      101.07      136.30     39.58 o 
  11   3 -15        5.83       22.19     34.85 o 
  12   3 -15     1373.61     1301.43     88.85 o 
  13   3 -15     1011.97     1083.39    106.03 o 
  14   3 -15      851.07      974.00     73.75 o 
  15   3 -15      288.97      415.08    127.33 o 
  16   3 -15       62.25       42.59     48.63 o 
  17   3 -15       49.55      110.28     54.20 o 
  18   3 -15      973.67      863.54     89.97 o 
  19   3 -15      210.66      153.88    119.67 o 
  20   3 -15       83.46      108.47     56.96 o 
  21   3 -15      608.06      509.27    119.67 o 
  22   3 -15      586.89      575.78     83.07 o 
  23   3 -15      130.01      253.09     67.62 o 
  24   3 -15       27.91      -13.98     75.08 o 
  25   3 -15       84.16       94.64     63.05 o 
   1   4 -15      420.63      520.10     49.71 o 
   2   4 -15     1152.24     1232.95     85.24 o 
   3   4 -15      108.87      153.02     42.84 o 
   4   4 -15      907.54      765.68     60.60 o 
   5   4 -15      135.42      105.51     36.52 o 
   6   4 -15      932.74     1012.79     69.19 o 
   7   4 -15     1181.66     1208.40    298.77 o 
   8   4 -15        5.09      -13.78     57.59 o 
   9   4 -15     1612.59     1751.20    172.00 o 
  10   4 -15      266.29      294.88     49.73 o 
  11   4 -15      858.43      973.91     73.13 o 
  12   4 -15       38.87       15.67     38.01 o 
  13   4 -15      742.20      809.75     69.81 o 
  14   4 -15      375.17      347.93     54.53 o 
  15   4 -15     2301.30     2342.20    110.49 o 
  16   4 -15      404.16      478.05    114.19 o 
  17   4 -15       10.78      -16.84     47.22 o 
  18   4 -15      474.37      510.88    117.32 o 
  19   4 -15      892.60     1037.18    103.24 o 
  20   4 -15      201.35      187.00     63.54 o 
  21   4 -15      245.19      232.15     70.38 o 
  22   4 -15      103.21       29.74     80.56 o 
  23   4 -15       74.89       13.16     74.30 o 
  24   4 -15      110.49       94.40     63.42 o 
   1   5 -15      678.76      589.03     80.65 o 
   2   5 -15     1373.79     1288.86    178.33 o 
   3   5 -15     1287.53     1346.91    108.95 o 
   4   5 -15      427.33      422.12     51.32 o 
   5   5 -15       43.84       93.33     38.69 o 
   6   5 -15      703.68      625.57     61.65 o 
   7   5 -15      351.40      352.37     50.91 o 
   8   5 -15      261.39      170.18     58.33 o 
   9   5 -15      324.01      340.26     51.81 o 
  10   5 -15      246.93      174.53     68.74 o 
  11   5 -15       84.75      155.47     46.10 o 
  12   5 -15      257.62      242.64     51.02 o 
  13   5 -15       91.30       98.92     46.51 o 
  14   5 -15      272.00      337.73     65.22 o 
  15   5 -15      117.54      116.64     48.23 o 
  16   5 -15      163.11      233.42     63.52 o 
  17   5 -15       22.16      -24.28     61.79 o 
  18   5 -15       29.03       85.92     61.20 o 
  19   5 -15      494.40      561.19     86.08 o 
  20   5 -15      253.74      274.06     78.21 o 
  21   5 -15       63.67      115.50     66.26 o 
   1   6 -15        2.21       11.00     52.78 o 
   2   6 -15      142.12      169.62     69.61 o 
   3   6 -15      293.36      428.99    103.24 o 
   4   6 -15       83.31      113.10     59.11 o 
   5   6 -15      115.46       96.53     60.21 o 
   6   6 -15      311.86      441.29     80.54 o 
   7   6 -15      156.17      259.51    118.88 o 
   8   6 -15     1039.60      901.72    116.54 o 
   9   6 -15      199.45      186.70     66.26 o 
  10   6 -15     1488.11     1519.58     96.46 o 
  11   6 -15        0.09        4.03     43.48 o 
  12   6 -15       41.94       87.39     47.31 o 
  13   6 -15      193.05      153.67     53.41 o 
  14   6 -15      959.12      952.79     83.50 o 
  15   6 -15       11.71       39.46     54.87 o 
  16   6 -15      206.18      241.34     70.38 o 
  17   6 -15        5.82       -1.20     65.70 o 
  18   6 -15      279.04      329.47     77.79 o 
   1   7 -15       91.62      129.78     67.45 o 
   2   7 -15      429.06      340.32     77.97 o 
   3   7 -15      357.61      557.83     90.41 o 
   4   7 -15      511.24      603.25     95.12 o 
   5   7 -15       13.98      -55.27     55.27 o 
   6   7 -15      118.41      135.31     66.37 o 
   7   7 -15      515.50      564.70    132.96 o 
   8   7 -15      214.14      208.21     73.40 o 
   9   7 -15       96.69       91.39     97.77 o 
  10   7 -15       91.85       68.88     68.47 o 
  11   7 -15       53.44       51.05     66.26 o 
  12   7 -15       21.36      -55.98     82.12 o 
  13   7 -15       26.27      108.32     72.51 o 
  14   7 -15       90.84       89.16    100.11 o 
   1   8 -15       56.09       93.51     74.61 o 
   2   8 -15      165.86      120.50    137.66 o 
   3   8 -15       42.66      121.51     71.87 o 
   4   8 -15      239.06      255.76     81.85 o 
   0   0 -14    17346.19    17457.22    570.96 o 
   2   0 -14     2830.24     2955.49    182.24 o 
   4   0 -14     4895.23     4870.94    149.31 o 
   6   0 -14     7409.84     7532.76    207.81 o 
   8   0 -14      399.46      370.49     49.88 o 
  10   0 -14     1777.15     1682.34     86.08 o 
  12   0 -14      892.85     1030.10    121.23 o 
  14   0 -14      541.95      416.10     82.91 o 
  16   0 -14     1230.48     1274.88    134.53 o 
  18   0 -14     1896.60     2224.39    186.15 o 
  20   0 -14      751.13      919.79    123.58 o 
  22   0 -14       25.65      -48.49     64.13 o 
  24   0 -14     2758.02     2814.12    203.35 o 
  26   0 -14       53.62      100.11     78.21 o 
  28   0 -14      790.59      755.54    134.53 o 
   0   1 -14     1939.50     1913.44    119.67 o 
   1   1 -14     3324.28     3412.85     83.43 o 
   2   1 -14     2750.25     2753.33     74.31 o 
   3   1 -14     7348.89     7512.01    144.70 o 
   4   1 -14     2243.32     2109.77     66.31 o 
   5   1 -14     1486.83     1477.33     61.83 o 
   6   1 -14     4685.77     4481.77    101.44 o 
   7   1 -14     2134.76     2190.09     67.43 o 
   8   1 -14     2009.09     1965.77     62.91 o 
   9   1 -14     2057.70     2081.79     99.05 o 
  10   1 -14      396.68      379.50     39.29 o 
  11   1 -14       11.83        2.79     22.88 o 
  12   1 -14     1472.47     1580.60     79.95 o 
  13   1 -14     1425.12     1456.57     76.91 o 
  14   1 -14      467.16      571.17     89.91 o 
  15   1 -14     1082.01     1131.76     88.47 o 
  16   1 -14      159.12      183.88     49.21 o 
  17   1 -14     1654.62     1647.03    108.38 o 
  18   1 -14     2044.19     2014.04    148.61 o 
  19   1 -14      119.86      108.72     47.56 o 
  20   1 -14      180.42      210.92     53.43 o 
  21   1 -14      618.05      635.82     79.55 o 
  22   1 -14      421.93      333.97     67.45 o 
  23   1 -14      815.25      774.14     89.90 o 
  24   1 -14      362.55      424.48    101.68 o 
  25   1 -14      125.49       49.30     53.57 o 
  26   1 -14       40.06       44.36     55.85 o 
  27   1 -14       16.16       10.22     55.65 o 
  28   1 -14      180.28       96.77     65.23 o 
   0   2 -14     5200.06     5309.87    158.35 o 
   1   2 -14     4881.89     4687.02    105.35 o 
   2   2 -14     1314.35     1312.91     53.26 o 
   3   2 -14     4289.54     4241.06    102.15 o 
   4   2 -14     1483.23     1505.00     63.44 o 
   5   2 -14     2837.61     2767.16     95.28 o 
   6   2 -14     2980.39     2898.15     78.12 o 
   7   2 -14     1721.15     1692.39     59.79 o 
   8   2 -14       51.35       46.27     23.19 o 
   9   2 -14      206.88      189.48     27.35 o 
  10   2 -14       48.24       42.53     22.80 o 
  11   2 -14       40.36       15.08     31.26 o 
  12   2 -14     5029.95     4778.11    236.53 o 
  13   2 -14      500.53      499.91     52.95 o 
  14   2 -14      304.38      243.28     42.90 o 
  15   2 -14      546.24      550.78     55.69 o 
  16   2 -14     1221.95     1057.74     90.68 o 
  17   2 -14      750.69      754.92     83.69 o 
  18   2 -14      607.71      597.08     91.51 o 
  19   2 -14      261.03      346.93     64.53 o 
  20   2 -14      656.88      592.50    106.37 o 
  21   2 -14      920.64      803.59    131.40 o 
  22   2 -14      240.02      176.46    112.63 o 
  23   2 -14      456.37      417.37     72.39 o 
  24   2 -14      120.73       84.97     55.85 o 
  25   2 -14      558.05      532.71     82.76 o 
  26   2 -14      335.47      471.05     81.25 o 
  27   2 -14      509.68      526.10     83.98 o 
  28   2 -14      302.22      303.33     73.71 o 
   0   3 -14    11234.30    11212.59    414.53 o 
   1   3 -14      265.44      323.35     32.20 o 
   2   3 -14      710.09      777.91     59.83 o 
   3   3 -14      396.39      411.83     40.07 o 
   4   3 -14     2985.79     3005.22     78.45 o 
   5   3 -14     6213.87     6226.90    125.23 o 
   6   3 -14      327.13      266.80     28.88 o 
   7   3 -14       16.73        8.95     31.02 o 
   8   3 -14     1036.91     1003.86     66.20 o 
   9   3 -14      719.84      616.19     56.44 o 
  10   3 -14      492.63      457.34     51.47 o 
  11   3 -14     1237.69     1132.01    143.30 o 
  12   3 -14      525.85      538.90     71.34 o 
  13   3 -14     1417.33     1535.26    149.49 o 
  14   3 -14      374.48      355.49     49.32 o 
  15   3 -14        9.89       36.36     36.06 o 
  16   3 -14      597.54      582.61     72.14 o 
  17   3 -14     1008.70     1179.65     98.28 o 
  18   3 -14        1.99       -8.98     43.10 o 
  19   3 -14      716.05      792.04     86.19 o 
  20   3 -14      385.48      503.47     74.36 o 
  21   3 -14      143.16       48.48     97.77 o 
  22   3 -14      574.41      678.70    134.53 o 
  23   3 -14      617.57      760.65    118.10 o 
  24   3 -14      740.94      807.82     94.45 o 
  25   3 -14      101.58      147.70     65.23 o 
  26   3 -14       89.99       88.38     64.15 o 
   0   4 -14     3637.65     3787.06    129.45 o 
   1   4 -14      894.56      946.59     73.38 o 
   2   4 -14      128.56      103.00     26.08 o 
   3   4 -14      755.23      882.98     60.84 o 
   4   4 -14     1683.96     1757.08    100.93 o 
   5   4 -14      909.64      932.80     75.10 o 
   6   4 -14       14.03       82.70     43.09 o 
   7   4 -14      230.72      231.29     41.78 o 
   8   4 -14      460.67      466.82     51.70 o 
   9   4 -14     1400.86     1302.77     85.11 o 
  10   4 -14      494.92      554.38     57.11 o 
  11   4 -14     2171.32     2246.24     97.22 o 
  12   4 -14     1010.00      848.12    103.67 o 
  13   4 -14     1903.18     1939.53    144.12 o 
  14   4 -14        2.65       29.17     37.05 o 
  15   4 -14      599.68      474.46     64.64 o 
  16   4 -14      514.62      454.82     71.29 o 
  17   4 -14     1239.35     1269.68    103.79 o 
  18   4 -14        7.11        7.47     48.52 o 
  19   4 -14     1452.33     1262.79    106.63 o 
  20   4 -14      441.13      448.14     75.72 o 
  21   4 -14      528.12      513.55     80.18 o 
  22   4 -14       39.09      -20.68     53.06 o 
  23   4 -14      405.81      389.62     79.06 o 
  24   4 -14       86.08      118.29     65.25 o 
  25   4 -14       17.05        2.10     75.87 o 
   0   5 -14      179.11      289.39     90.73 o 
   1   5 -14     2477.99     2461.71    363.69 o 
   2   5 -14     1176.50     1064.82     90.96 o 
   3   5 -14      295.30      306.29     55.01 o 
   4   5 -14     1215.60     1205.60    118.62 o 
   5   5 -14     1371.72     1382.97     79.13 o 
   6   5 -14      583.22      572.76     56.29 o 
   7   5 -14      543.89      508.47     56.14 o 
   8   5 -14      371.74      371.71     51.72 o 
   9   5 -14       88.93      148.08     43.70 o 
  10   5 -14      296.32      336.39     90.31 o 
  11   5 -14      698.48      791.97     69.42 o 
  12   5 -14      402.59      448.12     62.50 o 
  13   5 -14      482.83      434.15     59.04 o 
  14   5 -14       44.19       64.06     44.21 o 
  15   5 -14      149.26      138.47     46.97 o 
  16   5 -14       37.31       63.31     54.48 o 
  17   5 -14      778.68      889.15     95.55 o 
  18   5 -14       45.59       35.98     55.31 o 
  19   5 -14       82.14      134.53     63.05 o 
  20   5 -14      191.18      340.80     73.89 o 
  21   5 -14      139.04      174.46     64.56 o 
  22   5 -14      167.26      157.55     68.97 o 
  23   5 -14      103.59      133.06     67.86 o 
   0   6 -14      714.48      539.67    112.63 o 
   1   6 -14       84.55       -0.52     52.96 o 
   2   6 -14       39.61      100.21     56.38 o 
   3   6 -14      231.21      211.46     71.17 o 
   4   6 -14      353.55      356.10    129.83 o 
   5   6 -14      374.98      407.13     76.73 o 
   6   6 -14      411.29      469.13     80.19 o 
   7   6 -14        4.09      -35.89     35.89 o 
   8   6 -14      758.87      745.79     69.74 o 
   9   6 -14       29.98       16.28     40.92 o 
  10   6 -14      440.46      426.52     61.19 o 
  11   6 -14       24.33       36.80     42.97 o 
  12   6 -14      778.29      816.39     74.65 o 
  13   6 -14       40.87       88.51     49.56 o 
  14   6 -14      456.79      460.69     73.93 o 
  15   6 -14       77.25       74.28     56.57 o 
  16   6 -14      600.72      627.13     86.36 o 
  17   6 -14      294.34      204.91     67.04 o 
  18   6 -14       89.08       59.19     62.14 o 
  19   6 -14       34.92      -13.62     56.38 o 
  20   6 -14      132.72      148.10     74.30 o 
   0   7 -14      587.05      624.14    128.27 o 
   1   7 -14      262.98      361.44     79.55 o 
   2   7 -14      200.03      102.26     65.23 o 
   3   7 -14      175.57      188.49     70.07 o 
   4   7 -14      342.36      344.37     78.51 o 
   5   7 -14      382.83      310.46     77.50 o 
   6   7 -14       97.55       17.30     72.74 o 
   7   7 -14       99.74       24.46     63.90 o 
   8   7 -14        7.71      -22.49     58.34 o 
   9   7 -14      109.49       62.89     65.15 o 
  10   7 -14      377.68      343.53     80.54 o 
  11   7 -14      250.78      248.71     75.08 o 
  12   7 -14      229.14      313.59    150.95 o 
  13   7 -14      198.91      144.55     74.51 o 
  14   7 -14      121.66      120.90     62.01 o 
  15   7 -14      259.46      234.92     72.10 o 
  16   7 -14      206.00       88.38     65.26 o 
   0   8 -14       50.68      284.70    117.32 o 
   1   8 -14      124.59      144.42     71.87 o 
   2   8 -14      148.81      111.38    121.23 o 
   3   8 -14       10.44       20.71     64.70 o 
   4   8 -14      254.89      158.90     73.25 o 
   5   8 -14       49.42      175.93     74.66 o 
   6   8 -14      285.12      132.06     76.30 o 
   7   8 -14      157.21      156.11     74.36 o 
   8   8 -14        3.52      -36.76     63.05 o 
   2   0 -13    39808.96    39547.75    837.87 o 
   4   0 -13     1381.09     1504.33    169.72 o 
   6   0 -13     1797.71     1714.07    103.24 o 
   8   0 -13      114.92       55.87     30.91 o 
  10   0 -13      325.63      281.82     44.54 o 
  12   0 -13      930.74     1079.09     71.94 o 
  14   0 -13     9730.99     9679.68    375.42 o 
  16   0 -13      114.89      134.53     64.13 o 
  18   0 -13      970.36      890.07    115.76 o 
  20   0 -13       35.62       95.42     65.70 o 
  22   0 -13     2358.57     2261.93    190.84 o 
  24   0 -13     1211.81     1046.49    140.78 o 
  26   0 -13     3393.78     2989.31    212.74 o 
  28   0 -13      167.92      134.53     84.47 o 
   1   1 -13     9926.14     9957.28    174.40 o 
   2   1 -13     2609.66     2588.85     69.83 o 
   3   1 -13     4964.49     4706.17    100.95 o 
   4   1 -13      886.21      899.78     54.41 o 
   5   1 -13      998.36     1011.41     46.81 o 
   6   1 -13      254.14      259.67     28.84 o 
   7   1 -13      983.41     1001.85     46.77 o 
   8   1 -13      394.74      419.58     33.36 o 
   9   1 -13     1326.22     1274.42     52.15 o 
  10   1 -13     1359.91     1276.03     53.09 o 
  11   1 -13      177.82      155.35     26.64 o 
  12   1 -13     1352.83     1264.85     69.83 o 
  13   1 -13     3365.05     3263.93    104.38 o 
  14   1 -13     3193.22     3300.21    152.37 o 
  15   1 -13     1788.51     1638.04    103.38 o 
  16   1 -13       28.89       67.58     40.36 o 
  17   1 -13     1171.04      999.61    134.53 o 
  18   1 -13     1833.41     1653.78    108.95 o 
  19   1 -13      527.81      530.38     71.96 o 
  20   1 -13       72.41       51.58     43.87 o 
  21   1 -13      176.43      199.37     63.35 o 
  22   1 -13      183.11      150.62     54.17 o 
  23   1 -13      288.14      245.38    103.24 o 
  24   1 -13     1472.12     1689.45    316.76 o 
  25   1 -13      205.90      289.34     65.15 o 
  26   1 -13      180.81      240.25     65.47 o 
  27   1 -13      156.86      255.27     66.86 o 
  28   1 -13       62.81       49.01     55.27 o 
  29   1 -13      260.82      269.05     69.07 o 
   1   2 -13     7253.87     7342.52    138.94 o 
   2   2 -13     1351.11     1389.88     60.28 o 
   3   2 -13     1236.84     1288.22     71.12 o 
   4   2 -13     1496.15     1523.94     54.82 o 
   5   2 -13     2127.98     2124.98     62.08 o 
   6   2 -13     1040.39      985.26     46.22 o 
   7   2 -13     2199.56     2129.67     91.19 o 
   8   2 -13      397.31      365.80     34.32 o 
   9   2 -13      276.26      280.72     27.85 o 
  10   2 -13      396.41      377.03     42.67 o 
  11   2 -13     1308.36     1398.57     74.34 o 
  12   2 -13      117.63      116.38     35.97 o 
  13   2 -13     1659.79     1773.07    110.43 o 
  14   2 -13     1316.19     1330.00     96.88 o 
  15   2 -13      382.21      373.68     88.38 o 
  16   2 -13      292.28      187.85     50.31 o 
  17   2 -13      264.64      249.66     56.89 o 
  18   2 -13      457.61      331.63     82.91 o 
  19   2 -13       23.54       95.31     49.21 o 
  20   2 -13       16.60       48.79     43.68 o 
  21   2 -13       63.86      100.76     49.14 o 
  22   2 -13      237.77      204.81     58.06 o 
  23   2 -13      682.15      724.82    226.04 o 
  24   2 -13      341.62      256.08     65.25 o 
  25   2 -13      949.95     1009.52    101.10 o 
  26   2 -13       63.48       33.67     50.74 o 
  27   2 -13      881.95      751.72     94.00 o 
  28   2 -13       13.26       -7.26     55.27 o 
  29   2 -13      282.85      276.54     72.90 o 
   1   3 -13     1051.07     1138.67     54.41 o 
   2   3 -13      766.47      769.17     46.51 o 
   3   3 -13     3880.20     4033.54     89.56 o 
   4   3 -13     1088.01     1122.95     66.61 o 
   5   3 -13     1553.89     1611.05     79.21 o 
   6   3 -13      589.83      468.24     31.82 o 
   7   3 -13      953.10      978.31     53.33 o 
   8   3 -13       43.21       13.95     28.93 o 
   9   3 -13      235.74      245.48     39.99 o 
  10   3 -13      268.66      252.25     40.76 o 
  11   3 -13      443.42      392.88     46.73 o 
  12   3 -13      356.21      320.40     45.35 o 
  13   3 -13      706.12      764.36    115.64 o 
  14   3 -13      647.59      722.46     61.60 o 
  15   3 -13      845.45      856.32     69.84 o 
  16   3 -13      122.09       85.77     45.31 o 
  17   3 -13       32.00      -15.32     42.57 o 
  18   3 -13      244.08      251.23     82.91 o 
  19   3 -13      515.83      533.47     72.74 o 
  20   3 -13      322.60      317.73     79.78 o 
  21   3 -13      241.35      160.83     56.31 o 
  22   3 -13      681.87      609.45    186.93 o 
  23   3 -13      152.05      182.26    126.71 o 
  24   3 -13      514.36      423.16     76.30 o 
  25   3 -13      221.81      265.21     67.04 o 
  26   3 -13      313.26      272.05     71.03 o 
  27   3 -13      529.18      797.51    104.02 o 
   1   4 -13     1401.88     1395.24     52.52 o 
   2   4 -13      313.69      312.01     62.99 o 
   3   4 -13      329.54      326.38     30.25 o 
   4   4 -13     1260.59     1067.05     65.37 o 
   5   4 -13     1620.81     1638.97    131.54 o 
   6   4 -13      166.44      126.57     36.14 o 
   7   4 -13      459.68      500.73     50.35 o 
   8   4 -13      375.56      374.21     49.12 o 
   9   4 -13      126.07      129.73     37.75 o 
  10   4 -13      107.59      102.56     36.81 o 
  11   4 -13      326.82      444.33     62.58 o 
  12   4 -13      460.70      441.53     54.14 o 
  13   4 -13      332.10      437.08     53.33 o 
  14   4 -13       23.45        7.14     35.62 o 
  15   4 -13     1367.38     1415.68     87.24 o 
  16   4 -13      149.80       46.47     48.33 o 
  17   4 -13      355.19      296.78     62.14 o 
  18   4 -13      215.80       76.35     51.85 o 
  19   4 -13      257.90      273.97     63.02 o 
  20   4 -13      147.11      113.15     57.68 o 
  21   4 -13       71.72      119.09     58.34 o 
  22   4 -13      279.76      225.63     64.70 o 
  23   4 -13      290.65      358.45     75.62 o 
  24   4 -13      333.25      216.12     68.47 o 
  25   4 -13      208.05      169.31     69.45 o 
  26   4 -13      348.30      331.06    140.00 o 
   1   5 -13     1662.62     1593.38    167.53 o 
   2   5 -13      643.95      667.75     73.79 o 
   3   5 -13      201.48      186.21     39.04 o 
   4   5 -13      419.48      432.54     48.94 o 
   5   5 -13      763.68      779.23     61.63 o 
   6   5 -13      472.37      535.13     82.62 o 
   7   5 -13      980.37      859.73     66.22 o 
   8   5 -13     1030.65     1125.90     75.73 o 
   9   5 -13       61.07       43.67     37.27 o 
  10   5 -13      102.36       89.87     43.67 o 
  11   5 -13      192.32      230.10     47.12 o 
  12   5 -13      113.41      110.53     44.37 o 
  13   5 -13      495.81      469.16     57.51 o 
  14   5 -13      236.88      271.11     89.11 o 
  15   5 -13      399.92      394.47     68.97 o 
  16   5 -13      143.66       98.92     55.17 o 
  17   5 -13       91.32       39.58     49.63 o 
  18   5 -13      262.65      299.56    116.54 o 
  19   5 -13      115.97      139.47     59.17 o 
  20   5 -13      303.48      288.72     68.02 o 
  21   5 -13       15.39       71.96     56.41 o 
  22   5 -13      837.84      789.65     95.29 o 
  23   5 -13      199.83      176.98     70.39 o 
  24   5 -13       54.00       34.00     89.95 o 
   1   6 -13      302.95      283.57     66.12 o 
   2   6 -13      586.07      524.06     80.72 o 
   3   6 -13       33.67       79.14     52.46 o 
   4   6 -13      278.43      387.28     72.60 o 
   5   6 -13       47.32       35.88     36.10 o 
   6   6 -13      282.50      236.38     48.71 o 
   7   6 -13      238.98      151.22     45.07 o 
   8   6 -13      497.15      485.32     58.13 o 
   9   6 -13        8.87       23.40     40.61 o 
  10   6 -13     1039.09      992.39    102.65 o 
  11   6 -13        0.07      -20.46     38.37 o 
  12   6 -13       88.97      170.56     51.60 o 
  13   6 -13       19.40       58.59     44.46 o 
  14   6 -13     1763.71     2115.39    113.07 o 
  15   6 -13       21.35       87.88     82.91 o 
  16   6 -13      290.39      245.28     67.04 o 
  17   6 -13      212.00      226.99    100.11 o 
  18   6 -13      179.99      278.29     69.91 o 
  19   6 -13        4.69      -43.04     52.53 o 
  20   6 -13      448.21      493.20    154.08 o 
  21   6 -13        1.73      -53.06     53.06 o 
   1   7 -13       88.09      172.16    107.15 o 
   2   7 -13      623.85      668.52     91.49 o 
   3   7 -13      355.83      364.38     76.32 o 
   4   7 -13      168.79      100.24     64.13 o 
   5   7 -13      289.24      194.78     89.95 o 
   6   7 -13       33.91       -8.00     56.96 o 
   7   7 -13      493.90      542.91     86.25 o 
   8   7 -13      452.88      352.26     76.39 o 
   9   7 -13      119.01      149.50     66.12 o 
  10   7 -13       31.16      146.39     66.26 o 
  11   7 -13      111.57      126.53     50.48 o 
  12   7 -13       39.32      100.97     51.32 o 
  13   7 -13      213.73      147.04    101.68 o 
  14   7 -13      219.21      120.45     96.98 o 
  15   7 -13      149.49      222.13    107.93 o 
  16   7 -13       20.41       62.57     90.73 o 
  17   7 -13      124.97      214.58     65.77 o 
   1   8 -13       92.17      142.59     71.79 o 
   2   8 -13       24.69       17.62     62.49 o 
   3   8 -13      102.56      166.91     75.08 o 
   4   8 -13      135.62       57.99    101.68 o 
   5   8 -13      269.75      243.16     74.61 o 
   6   8 -13      330.65      440.72     87.80 o 
   7   8 -13      119.68      134.52     71.94 o 
   8   8 -13       76.97      192.34     76.10 o 
   9   8 -13      461.33      582.28     95.63 o 
  10   8 -13        1.68       29.44    111.85 o 
  11   8 -13       84.00      -10.40    110.28 o 
   0   0 -12    29832.17    27507.63    832.19 o 
   2   0 -12     1537.21     1673.14     78.21 o 
   4   0 -12     6784.07     6644.38    178.51 o 
   6   0 -12     7885.65     7718.81    241.68 o 
   8   0 -12      799.61      817.84     58.12 o 
  10   0 -12     1933.00     1839.21     82.59 o 
  12   0 -12     7018.31     6904.03    374.64 o 
  14   0 -12     4397.28     3982.62    204.92 o 
  16   0 -12     1354.29     1270.18    129.83 o 
  18   0 -12     1347.99     1356.22    137.66 o 
  20   0 -12      685.70      736.77    109.50 o 
  22   0 -12      413.78      441.12     95.42 o 
  24   0 -12     4188.31     4531.68    251.85 o 
  26   0 -12     1138.40      897.89    132.96 o 
  28   0 -12      728.18      434.87    114.19 o 
  30   0 -12     2608.07     2565.40    229.95 o 
   0   1 -12     4398.03     4162.21    125.25 o 
   1   1 -12      290.09      249.62     25.18 o 
   2   1 -12     2190.32     2198.30     59.75 o 
   3   1 -12     1843.64     2039.52     70.36 o 
   4   1 -12      927.62      870.50     65.93 o 
   5   1 -12      364.28      371.03     29.47 o 
   6   1 -12    12308.51    12146.57    205.24 o 
   7   1 -12      598.18      541.84     35.10 o 
   8   1 -12      532.56      481.64     33.42 o 
   9   1 -12     1090.66     1080.41    104.91 o 
  10   1 -12      187.06      186.65     25.89 o 
  11   1 -12      683.63      654.40     39.15 o 
  12   1 -12     5970.87     5751.11    143.73 o 
  13   1 -12     6162.07     6351.85    154.32 o 
  14   1 -12     1206.16     1252.36     87.30 o 
  15   1 -12     1392.88     1213.68     87.36 o 
  16   1 -12     1697.09     1547.82    100.49 o 
  17   1 -12     2335.11     2358.38    112.82 o 
  18   1 -12     1823.52     1904.16    113.34 o 
  19   1 -12      422.30      351.30     58.00 o 
  20   1 -12      341.63      255.96     55.85 o 
  21   1 -12     1511.28     1397.03    103.31 o 
  22   1 -12       96.85       43.99     55.53 o 
  23   1 -12      401.66      350.09    115.76 o 
  24   1 -12      965.39     1055.01    172.85 o 
  25   1 -12     1467.56     1580.98    189.28 o 
  26   1 -12       93.65       55.22     53.57 o 
  27   1 -12       67.56       13.67     50.74 o 
  28   1 -12      501.58      688.22     89.08 o 
  29   1 -12       87.28       58.95     94.64 o 
  30   1 -12      123.62      129.74     81.34 o 
   0   2 -12     6543.43     6564.25    174.17 o 
   1   2 -12     5395.99     5088.80    103.03 o 
   2   2 -12      499.42      476.16     32.76 o 
   3   2 -12     2452.08     2231.66     75.19 o 
   4   2 -12      162.38      209.36     37.93 o 
   5   2 -12     5515.34     5552.14    110.18 o 
   6   2 -12     3296.86     3392.49     79.46 o 
   7   2 -12      824.05      798.38     66.61 o 
   8   2 -12     1681.89     1587.62     61.44 o 
   9   2 -12      838.40      771.84     38.81 o 
  10   2 -12      728.74      642.10     50.47 o 
  11   2 -12     1887.62     1809.35     98.93 o 
  12   2 -12     4067.76     4231.62    119.48 o 
  13   2 -12      613.95      635.44     77.51 o 
  14   2 -12     1092.10     1102.28     67.72 o 
  15   2 -12     1510.46     1424.91     94.95 o 
  16   2 -12     1462.60     1314.47     93.94 o 
  17   2 -12      509.24      512.15     65.15 o 
  18   2 -12     2262.48     2279.79    113.93 o 
  19   2 -12     1818.66     1746.00    216.65 o 
  20   2 -12      451.01      395.55     63.42 o 
  21   2 -12     1018.10      886.65     86.70 o 
  22   2 -12      202.48      210.62     78.21 o 
  23   2 -12     2150.55     2233.75    157.99 o 
  24   2 -12      325.11      320.94     65.75 o 
  25   2 -12     1034.37      845.25    216.65 o 
  26   2 -12      174.70      174.42     60.84 o 
  27   2 -12      308.82      335.42     75.87 o 
  28   2 -12       98.16      151.73     63.05 o 
  29   2 -12      649.40      782.61     97.66 o 
   0   3 -12     9666.34     9501.79    236.96 o 
   1   3 -12     6334.17     6357.19    122.23 o 
   2   3 -12      897.74      824.95     57.35 o 
   3   3 -12      536.49      618.59     37.93 o 
   4   3 -12     8578.50     8370.13    148.95 o 
   5   3 -12     3253.19     3275.37     78.74 o 
   6   3 -12       33.29       46.84     18.57 o 
   7   3 -12     6480.35     6349.82    151.55 o 
   8   3 -12     6834.12     6671.21    159.29 o 
   9   3 -12      721.53      681.10     53.94 o 
  10   3 -12      992.63     1046.67    107.93 o 
  11   3 -12     1556.85     1602.67    183.45 o 
  12   3 -12     4793.79     4795.19    132.57 o 
  13   3 -12     1142.07     1271.20    121.17 o 
  14   3 -12       49.56       38.64     33.57 o 
  15   3 -12      548.65      624.86     69.07 o 
  16   3 -12      460.68      474.99     80.56 o 
  17   3 -12     1160.60     1110.05     94.02 o 
  18   3 -12      293.72      327.59    109.50 o 
  19   3 -12      921.88      832.87     85.15 o 
  20   3 -12      676.25      571.48    124.36 o 
  21   3 -12      552.08      470.98     71.18 o 
  22   3 -12      117.73      209.61     58.62 o 
  23   3 -12     1045.38     1067.88    118.10 o 
  24   3 -12      919.82      900.18     94.02 o 
  25   3 -12      191.22      160.40     61.32 o 
  26   3 -12      115.15      143.28     61.90 o 
  27   3 -12      162.66      206.10     67.96 o 
  28   3 -12      250.20      262.48     74.66 o 
   0   4 -12     2846.14     3071.10    108.72 o 
   1   4 -12     4895.20     4817.68    101.59 o 
   2   4 -12      168.41      152.93     24.66 o 
   3   4 -12      837.59      872.82     44.93 o 
   4   4 -12     3314.33     3241.39     76.57 o 
   5   4 -12      174.19      122.54     34.49 o 
   6   4 -12      224.75      182.80     36.97 o 
   7   4 -12     2997.85     2746.37    114.55 o 
   8   4 -12      298.18      228.05     40.96 o 
   9   4 -12      983.78     1045.75     69.06 o 
  10   4 -12      923.92      926.23     66.01 o 
  11   4 -12     2634.40     2668.59    135.32 o 
  12   4 -12     1217.03     1238.48    109.23 o 
  13   4 -12     2320.06     2143.23     93.86 o 
  14   4 -12      196.23      206.13     43.61 o 
  15   4 -12      994.46      740.98     77.69 o 
  16   4 -12     1248.57     1298.47     99.99 o 
  17   4 -12     2016.54     2027.94    170.55 o 
  18   4 -12       96.68       46.71     38.81 o 
  19   4 -12      164.25      105.05     40.70 o 
  20   4 -12      557.66      542.40     61.85 o 
  21   4 -12      791.43      613.92     66.02 o 
  22   4 -12      491.54      658.30    104.03 o 
  23   4 -12       46.84       41.91     43.78 o 
  24   4 -12      229.38      171.86     52.89 o 
  25   4 -12      175.28      181.43     54.75 o 
  26   4 -12       46.21       81.18     60.21 o 
  27   4 -12      161.11       50.84     65.26 o 
   0   5 -12     1013.71     1049.03     71.96 o 
   1   5 -12      771.93      822.78     43.09 o 
   2   5 -12      378.45      394.17     75.95 o 
   3   5 -12     1866.05     1847.99     82.37 o 
   4   5 -12     3560.02     3546.67    112.51 o 
   5   5 -12     1706.40     1702.82     98.60 o 
   6   5 -12     1306.20     1188.36     72.49 o 
   7   5 -12       98.05       92.68     37.33 o 
   8   5 -12      131.83      133.77     40.50 o 
   9   5 -12      847.02      803.51     65.32 o 
  10   5 -12     1307.85     1295.68     80.24 o 
  11   5 -12      202.22      208.46     45.98 o 
  12   5 -12      159.73      181.75     48.00 o 
  13   5 -12      235.46      133.11     44.87 o 
  14   5 -12      228.53      184.19     47.26 o 
  15   5 -12      387.07      290.20     61.82 o 
  16   5 -12      678.68      702.74     82.60 o 
  17   5 -12      370.89      463.64     70.69 o 
  18   5 -12      828.28      804.75     88.99 o 
  19   5 -12      584.92      599.01     82.27 o 
  20   5 -12      271.74      205.11     63.70 o 
  21   5 -12      367.56      532.53     93.07 o 
  22   5 -12      154.49      267.81     79.78 o 
  23   5 -12      590.35      557.37     86.19 o 
  24   5 -12       86.70      213.35     69.07 o 
  25   5 -12      229.56      113.98     65.01 o 
   0   6 -12     1925.44     1855.22    176.76 o 
   1   6 -12       39.71       80.79     96.20 o 
   2   6 -12     1196.60     1127.61    101.68 o 
   3   6 -12        9.04      -19.90     31.79 o 
   4   6 -12      733.90      717.64     61.09 o 
   5   6 -12      211.17      180.38     43.69 o 
   6   6 -12      619.80      689.24     62.16 o 
   7   6 -12      131.56      139.82     57.01 o 
   8   6 -12     1594.37     1865.51    147.04 o 
   9   6 -12      121.41      130.24     60.21 o 
  10   6 -12      813.09      920.00     97.32 o 
  11   6 -12       39.15       49.88     55.27 o 
  12   6 -12      876.74      811.44    125.14 o 
  13   6 -12       87.17      111.99     61.20 o 
  14   6 -12       44.98       64.13     79.78 o 
  15   6 -12        2.98       31.29     75.08 o 
  16   6 -12     1353.98     1367.17    165.81 o 
  17   6 -12      115.56      159.56     93.86 o 
  18   6 -12      472.20      497.44    120.45 o 
  19   6 -12      180.15      198.66     95.42 o 
  21   6 -12       16.63       61.01     82.91 o 
  22   6 -12      206.73      269.05    106.37 o 
   0   7 -12      225.97      267.49    106.37 o 
   1   7 -12        7.39       -2.31     51.85 o 
   2   7 -12      933.25      824.19     95.56 o 
   3   7 -12      356.33      413.21     80.84 o 
   4   7 -12       65.79       54.56     58.12 o 
   5   7 -12      489.91      519.22    175.98 o 
   6   7 -12      205.67      151.89     64.36 o 
   7   7 -12        5.75       70.47     56.28 o 
   8   7 -12      195.21      125.84     64.70 o 
   9   7 -12      235.03      266.71     71.90 o 
  10   7 -12      449.16      501.91    145.48 o 
  11   7 -12       14.97      -37.41     52.11 o 
  12   7 -12      135.58      191.35     70.69 o 
  13   7 -12      426.78      527.16    125.14 o 
  14   7 -12       29.94      212.74    100.11 o 
  15   7 -12       37.32      -23.46     82.91 o 
  16   7 -12      187.92      400.45    117.32 o 
  17   7 -12      238.59      289.39    112.63 o 
  18   7 -12       42.47      159.56     95.42 o 
  19   7 -12       86.53      -25.03     87.60 o 
   0   8 -12       89.38       12.51     92.29 o 
   1   8 -12      170.39      160.65     72.90 o 
   2   8 -12       46.71       62.20     65.81 o 
   3   8 -12       69.27       84.80     73.52 o 
   4   8 -12      464.58      465.82     88.91 o 
   5   8 -12       64.14      240.41     74.08 o 
   6   8 -12      103.09       95.42     67.47 o 
   7   8 -12      369.47      328.16    219.00 o 
   8   8 -12       99.35      152.72     68.33 o 
   9   8 -12       23.84       41.94     63.70 o 
  10   8 -12       29.15       35.68     66.75 o 
  11   8 -12      373.04      403.58    117.32 o 
  12   8 -12       82.14      -10.95     81.34 o 
  13   8 -12      181.31      273.75    111.06 o 
   2   0 -11     3231.99     2719.27    136.09 o 
   4   0 -11     4053.60     3880.55    115.49 o 
   6   0 -11    18749.45    18531.02    409.76 o 
   8   0 -11     5831.52     6061.70    164.41 o 
  10   0 -11     3328.44     3474.07    113.14 o 
  12   0 -11     2090.03     2210.76    102.46 o 
  14   0 -11     4725.06     4573.92    219.00 o 
  16   0 -11     2760.28     2950.21    178.33 o 
  18   0 -11      156.97      172.07     67.26 o 
  20   0 -11      410.78      339.45     79.78 o 
  22   0 -11     2574.97     2383.94    168.94 o 
  24   0 -11     2159.73     1975.67    179.89 o 
  26   0 -11     1445.77     1634.66    165.81 o 
  28   0 -11       77.34       18.77     71.96 o 
  30   0 -11      990.37      775.88    134.53 o 
   1   1 -11      558.68      534.05     31.41 o 
   2   1 -11     4881.19     4920.18    109.73 o 
   3   1 -11     1242.80     1311.85     45.02 o 
   4   1 -11     3515.17     3494.90     78.10 o 
   5   1 -11     7197.97     6855.01    126.44 o 
   6   1 -11     2155.55     1994.04     90.43 o 
   7   1 -11     3662.95     3527.33     78.89 o 
   8   1 -11     2862.06     2793.87    126.21 o 
   9   1 -11     8396.60     8415.74    151.96 o 
  10   1 -11     1052.38      988.06     51.25 o 
  11   1 -11     2246.23     2150.76     76.10 o 
  12   1 -11      249.56      206.09     33.68 o 
  13   1 -11     2573.47     2747.95    138.37 o 
  14   1 -11     3617.91     3358.55    128.86 o 
  15   1 -11      451.89      428.79     55.78 o 
  16   1 -11     2228.88     2004.71    101.20 o 
  17   1 -11      998.65      971.67     80.19 o 
  18   1 -11     1125.92     1087.95     87.38 o 
  19   1 -11     1550.94     1342.37    146.26 o 
  20   1 -11      715.16      606.75     71.34 o 
  21   1 -11     1137.12     1103.95    107.93 o 
  22   1 -11      852.76      843.10     83.51 o 
  23   1 -11     1252.15     1281.10    100.64 o 
  24   1 -11       74.68       70.25     70.39 o 
  25   1 -11      149.63      135.55    132.18 o 
  26   1 -11      449.93      356.88     70.23 o 
  27   1 -11       73.95       65.99     55.85 o 
  28   1 -11      236.93      282.07     66.12 o 
  29   1 -11      287.24      234.89     68.47 o 
  30   1 -11      710.73      870.51    101.20 o 
  31   1 -11      231.76      277.79     82.12 o 
   1   2 -11      961.86      842.08     41.62 o 
   2   2 -11      460.98      498.50     31.18 o 
   3   2 -11     7333.41     6933.43    127.02 o 
   4   2 -11       87.24      113.81     47.53 o 
   5   2 -11     1088.15     1078.18     70.22 o 
   6   2 -11     2974.56     2987.56     96.13 o 
   7   2 -11     3701.20     3894.89     82.97 o 
   8   2 -11      188.93      142.01     18.45 o 
   9   2 -11     1850.36     1752.70     46.86 o 
  10   2 -11      766.49      808.93     45.67 o 
  11   2 -11       74.09       34.34     27.80 o 
  12   2 -11      147.38      195.07     35.82 o 
  13   2 -11     7216.72     6755.59    218.75 o 
  14   2 -11     2204.76     2101.67    103.96 o 
  15   2 -11      753.11      703.27     95.42 o 
  16   2 -11      121.66      111.06     42.57 o 
  17   2 -11     1112.38     1038.80     83.46 o 
  18   2 -11     3293.02     3024.36    277.66 o 
  19   2 -11      524.36      483.59     89.16 o 
  20   2 -11       72.05       87.60     45.35 o 
  21   2 -11     1032.13     1100.88     92.89 o 
  22   2 -11     1098.82     1093.34     96.20 o 
  23   2 -11      653.36      576.68     96.36 o 
  24   2 -11       41.61       -7.08     40.90 o 
  25   2 -11      937.23      903.76     78.90 o 
  26   2 -11       26.62       30.32     50.84 o 
  27   2 -11      282.93      159.56     70.39 o 
  28   2 -11      110.38      132.93     59.17 o 
  29   2 -11      231.90      207.85     73.52 o 
  30   2 -11       48.51       41.91     94.64 o 
   1   3 -11     2420.52     2401.60     64.93 o 
   2   3 -11     2199.57     2230.14     59.24 o 
   3   3 -11     3657.95     3705.49     80.90 o 
   4   3 -11      257.87      286.81     24.84 o 
   5   3 -11      181.11      225.29     22.38 o 
   6   3 -11     3129.27     3148.77     70.07 o 
   7   3 -11      913.23      894.88     78.93 o 
   8   3 -11     1245.68     1242.81     66.95 o 
   9   3 -11      528.38      564.14     36.96 o 
  10   3 -11     2346.88     2222.20     65.57 o 
  11   3 -11       42.39       31.28     29.60 o 
  12   3 -11      762.28      672.46     54.59 o 
  13   3 -11     1741.74     1609.62     85.17 o 
  14   3 -11      463.57      415.75     48.02 o 
  15   3 -11     3143.67     2974.43    102.19 o 
  16   3 -11     2014.74     1830.58     86.91 o 
  17   3 -11      799.81      709.32     60.73 o 
  18   3 -11      614.78      539.81     56.49 o 
  19   3 -11      370.38      330.33     51.28 o 
  20   3 -11      273.64      229.99     46.89 o 
  21   3 -11      596.50      490.79     57.30 o 
  22   3 -11     1145.37     1168.15     91.52 o 
  23   3 -11      222.09      279.65     57.43 o 
  24   3 -11        9.22      -39.73     39.73 o 
  25   3 -11      754.58      708.96     73.43 o 
  26   3 -11      480.37      472.83     65.21 o 
  27   3 -11      135.87      150.80     52.33 o 
  28   3 -11      453.01      506.74     69.79 o 
  29   3 -11      193.26      161.11     55.94 o 
   1   4 -11     1475.89     1510.53     51.46 o 
   2   4 -11      332.91      325.41     29.14 o 
   3   4 -11     1757.93     1725.35     53.60 o 
   4   4 -11      316.94      282.68     18.97 o 
   5   4 -11     1075.16     1050.74     70.32 o 
   6   4 -11      910.07      966.71     61.97 o 
   7   4 -11      276.29      197.87     38.30 o 
   8   4 -11      483.96      441.44     48.41 o 
   9   4 -11     3671.46     3683.41    221.49 o 
  10   4 -11        1.40       38.69     31.43 o 
  11   4 -11      418.96      523.74     67.04 o 
  12   4 -11     1022.50      969.50     56.54 o 
  13   4 -11     2755.96     2642.99     83.25 o 
  14   4 -11      246.31      324.87     62.93 o 
  15   4 -11     2523.58     2460.38     92.48 o 
  16   4 -11       39.70       49.01     33.32 o 
  17   4 -11      223.93      208.00     46.84 o 
  18   4 -11        3.25       46.46     37.66 o 
  19   4 -11      800.20      776.33     65.88 o 
  20   4 -11       16.71       -4.63     44.60 o 
  21   4 -11      378.83      395.07     73.21 o 
  22   4 -11       96.77       76.15     43.61 o 
  23   4 -11      367.27      465.11     75.76 o 
  24   4 -11       94.45      103.94     48.13 o 
  25   4 -11      406.34      501.31     68.03 o 
  26   4 -11      213.65      225.22     58.62 o 
  27   4 -11      146.26       42.41     51.34 o 
  28   4 -11      242.71      256.20     77.88 o 
   1   5 -11      225.82      233.49     28.09 o 
   2   5 -11     1316.42     1419.09     51.98 o 
   3   5 -11     1297.72     1326.25     71.54 o 
   4   5 -11     2226.22     2237.36     88.60 o 
   5   5 -11      100.08       41.39     34.49 o 
   6   5 -11      227.28      263.79     58.34 o 
   7   5 -11      800.44     1022.04     92.35 o 
   8   5 -11     1319.76     1335.59    101.74 o 
   9   5 -11     1334.06     1327.19    102.27 o 
  10   5 -11       19.79       96.92     50.31 o 
  11   5 -11      280.77      311.82     62.14 o 
  12   5 -11      436.11      299.59     62.79 o 
  13   5 -11      190.81      191.70     59.70 o 
  14   5 -11      973.07      882.25    125.14 o 
  15   5 -11      325.36      308.16     86.03 o 
  16   5 -11       39.78       86.03     75.08 o 
  17   5 -11      235.07      168.94     86.03 o 
  18   5 -11      118.41      111.06     76.65 o 
  19   5 -11      881.70      866.60    131.40 o 
  20   5 -11      353.30      339.45    104.81 o 
  21   5 -11      406.78      463.02    106.37 o 
  22   5 -11      260.89      290.95    100.11 o 
  23   5 -11      203.35      -40.67     71.96 o 
  24   5 -11       68.31       35.98     79.78 o 
  25   5 -11      394.08      276.27     71.18 o 
  26   5 -11      801.16      668.45     96.74 o 
   1   6 -11       17.89       86.03     50.88 o 
   2   6 -11     3076.64     3137.54    143.16 o 
   3   6 -11      183.72      169.24     59.70 o 
   4   6 -11     1243.71     1215.31    102.31 o 
   5   6 -11      114.63       43.28     51.00 o 
   6   6 -11     2083.29     2171.72    135.22 o 
   7   6 -11       43.55       20.40     51.67 o 
   8   6 -11      378.74      510.47     76.58 o 
   9   6 -11      190.74      201.98     63.02 o 
  10   6 -11      886.17      984.63    100.90 o 
  11   6 -11      187.90      178.33     60.84 o 
  12   6 -11      120.58       72.16     82.91 o 
  13   6 -11      139.61      193.16     64.13 o 
  14   6 -11      762.77      818.11    126.71 o 
  15   6 -11      163.89      147.04     79.78 o 
  16   6 -11      601.26      782.13    132.96 o 
  17   6 -11      107.76      122.01     79.78 o 
  18   6 -11      543.97      547.49    118.88 o 
  19   6 -11       65.17       56.31     86.03 o 
  20   6 -11      594.59      799.34    142.35 o 
  21   6 -11       73.66       67.26     89.16 o 
  22   6 -11      155.87      126.71     89.16 o 
  23   6 -11       35.85       35.98     84.47 o 
   1   7 -11      280.65      284.80    132.18 o 
   2   7 -11      336.67      324.45     71.87 o 
   3   7 -11      510.39      495.82     81.16 o 
   4   7 -11      217.05      287.94     70.82 o 
   5   7 -11      123.67      151.34     61.38 o 
   6   7 -11      603.98      610.45     86.19 o 
   7   7 -11      123.75      123.86     89.95 o 
   8   7 -11      398.20      402.87     77.40 o 
   9   7 -11        7.56      -22.70     53.90 o 
  10   7 -11      217.25      255.54     70.23 o 
  11   7 -11       84.43       54.98     59.17 o 
  12   7 -11       10.82      106.37     82.91 o 
  13   7 -11       64.37        0.00     76.65 o 
  14   7 -11      273.02      452.07    117.32 o 
  15   7 -11      341.65      408.27    115.76 o 
  16   7 -11       35.38       26.59     79.78 o 
  17   7 -11      215.87      165.81     98.55 o 
  18   7 -11       60.45       15.64     82.91 o 
  19   7 -11      269.95      419.22    117.32 o 
  20   7 -11      101.93       21.90     90.73 o 
   1   8 -11       49.87      -24.25     56.41 o 
   2   8 -11      165.57      237.96     71.87 o 
   3   8 -11      229.48      286.34     75.47 o 
   4   8 -11       12.53       84.19     61.91 o 
   5   8 -11      640.71      685.72     95.72 o 
   6   8 -11      346.66      467.12     87.89 o 
   7   8 -11      157.37       86.80     65.81 o 
   8   8 -11      171.75       70.32     63.25 o 
   9   8 -11      698.06     1040.63    250.28 o 
  10   8 -11       17.66       25.14     60.49 o 
  11   8 -11      110.57      -14.08     79.78 o 
  12   8 -11        7.82       89.16     93.86 o 
  13   8 -11      153.81      159.56    103.24 o 
  14   8 -11       78.90       84.47     92.29 o 
  15   8 -11      232.57      223.69    114.19 o 
   1   9 -11       29.61      106.44     70.76 o 
   2   9 -11       95.68      180.76    159.56 o 
   3   9 -11      130.85      138.35     72.80 o 
   4   9 -11       40.50       25.34     66.34 o 
   5   9 -11       46.46       20.72     67.96 o 
   0   0 -10    10388.47     9333.98    312.85 o 
   2   0 -10    10082.89    10121.03    262.80 o 
   4   0 -10    31935.30    32022.27    839.23 o 
   6   0 -10     4032.69     4019.38    120.43 o 
   8   0 -10      891.35      865.62     55.65 o 
  10   0 -10    18222.93    18122.64    499.78 o 
  12   0 -10     6711.84     6532.38    269.05 o 
  14   0 -10     1809.48     1803.60    125.14 o 
  16   0 -10      308.17      269.05     67.26 o 
  18   0 -10    13334.73    12487.54    464.59 o 
  20   0 -10     7109.01     6867.13    305.03 o 
  22   0 -10      275.76      209.61     73.52 o 
  24   0 -10     3911.69     3804.30    219.00 o 
  26   0 -10      210.91      107.93     78.21 o 
  28   0 -10      685.37      575.65    112.63 o 
  30   0 -10      969.63      805.60    131.40 o 
  32   0 -10      425.85      630.40    129.83 o 
   0   1 -10     8751.30     9062.03    216.58 o 
   1   1 -10     1491.98     1563.68     80.83 o 
   2   1 -10     2106.80     2148.11     54.10 o 
   3   1 -10    11914.25    12020.86    197.14 o 
   4   1 -10     1435.05     1399.02     64.12 o 
   5   1 -10     2827.49     2729.42     64.49 o 
   6   1 -10     2687.69     2709.71     78.24 o 
   7   1 -10    13192.41    13218.93    189.87 o 
   8   1 -10    11076.34    11125.79    165.37 o 
   9   1 -10      633.59      623.74     33.87 o 
  10   1 -10      565.54      504.86     34.88 o 
  11   1 -10     8354.43     8184.60    176.66 o 
  12   1 -10    21941.15    21621.61    476.44 o 
  13   1 -10     5997.02     5571.44    172.54 o 
  14   1 -10     3082.27     3023.67    119.44 o 
  15   1 -10      767.44      834.96     89.16 o 
  16   1 -10     6704.88     6430.67    195.77 o 
  17   1 -10      704.76      702.13    102.46 o 
  18   1 -10     1492.89     1264.81    136.87 o 
  19   1 -10      212.47      230.95     49.63 o 
  20   1 -10      174.66      164.40     61.01 o 
  21   1 -10     1118.53     1289.58     96.21 o 
  22   1 -10      838.43      945.45     86.25 o 
  23   1 -10      392.05      508.12     87.60 o 
  24   1 -10        8.82      -23.61     40.36 o 
  25   1 -10      631.85      538.03    184.58 o 
  26   1 -10      133.20      126.44     58.00 o 
  27   1 -10      357.29      310.50     68.02 o 
  28   1 -10      106.22       43.52     51.42 o 
  29   1 -10       15.81       44.20     51.35 o 
  30   1 -10      291.89      386.75     77.93 o 
  31   1 -10        4.69      -26.61     55.01 o 
   0   2 -10    12898.44    13401.87    303.58 o 
   1   2 -10    11503.92    11113.37    183.46 o 
   2   2 -10     3495.39     3500.66     75.61 o 
   3   2 -10      489.59      489.35     28.93 o 
   4   2 -10      301.49      376.58     26.28 o 
   5   2 -10    15020.73    14560.01    235.96 o 
   6   2 -10     1199.81     1198.32     46.96 o 
   7   2 -10     2367.14     2516.79     72.88 o 
   8   2 -10     5032.23     5010.64     85.73 o 
   9   2 -10     3306.56     3120.21     76.15 o 
  10   2 -10     2119.38     2056.89     60.63 o 
  11   2 -10     2777.97     2682.90     88.53 o 
  12   2 -10     1722.27     1719.66     72.44 o 
  13   2 -10      646.63      631.93     50.87 o 
  14   2 -10     1690.13     1473.92    166.59 o 
  15   2 -10      527.35      587.27     50.47 o 
  16   2 -10     4159.53     4036.70    156.12 o 
  17   2 -10     3182.71     3043.79    102.93 o 
  18   2 -10       20.04      -12.15     41.21 o 
  19   2 -10     1161.43     1093.61     72.44 o 
  20   2 -10     1274.62     1315.92     80.63 o 
  21   2 -10      565.68      590.01     72.33 o 
  22   2 -10      241.18      302.06     69.35 o 
  23   2 -10      876.15      949.73     84.49 o 
  24   2 -10      245.52      172.65     46.82 o 
  25   2 -10     1818.45     1527.66    153.16 o 
  26   2 -10      850.58      832.71     77.14 o 
  27   2 -10      481.72      512.95     68.55 o 
  28   2 -10      300.46      341.50     58.79 o 
  29   2 -10     1057.23     1078.91     89.57 o 
  30   2 -10      444.78      430.72     68.72 o 
  31   2 -10       10.92       43.31     52.73 o 
   0   3 -10     2622.59     2610.40     90.90 o 
   1   3 -10     2421.60     2210.85     57.56 o 
   2   3 -10      459.80      482.66     40.21 o 
   3   3 -10      221.01      255.04     22.94 o 
   4   3 -10     5919.80     5971.82    113.06 o 
   5   3 -10     4228.94     4398.47    121.63 o 
   6   3 -10      101.56      147.78     68.04 o 
   7   3 -10     4411.51     4588.54     93.31 o 
   8   3 -10     1838.36     1776.14     86.47 o 
   9   3 -10      237.62      278.19     27.78 o 
  10   3 -10     1027.11     1058.61     48.09 o 
  11   3 -10     4793.60     4830.08     92.82 o 
  12   3 -10     3089.18     3091.13     71.46 o 
  13   3 -10     4500.74     4315.26    148.27 o 
  14   3 -10      474.71      536.38     49.72 o 
  15   3 -10     3050.71     2902.79     97.58 o 
  16   3 -10      348.67      421.29     48.14 o 
  17   3 -10     4067.26     4124.66    124.17 o 
  18   3 -10     2105.32     2222.44     92.24 o 
  19   3 -10      895.99      950.95     69.46 o 
  20   3 -10     1841.88     1920.43     98.69 o 
  21   3 -10       21.29       47.81     37.66 o 
  22   3 -10       13.16        7.18     37.85 o 
  23   3 -10      127.00      194.86     48.36 o 
  24   3 -10     1401.30     1315.31     89.77 o 
  25   3 -10      554.34      610.80     68.03 o 
  26   3 -10      130.24       85.42     47.04 o 
  27   3 -10      109.11       90.87     48.70 o 
  28   3 -10      561.30      520.94     69.09 o 
  29   3 -10      415.77      393.63     66.46 o 
  30   3 -10       52.10       81.32     53.04 o 
   0   4 -10     1582.05     1601.45     74.14 o 
   1   4 -10      810.71      899.56     40.21 o 
   2   4 -10      977.50     1070.27     42.72 o 
   3   4 -10     2429.19     2334.96     72.70 o 
   4   4 -10      906.76      908.23     31.26 o 
   5   4 -10      972.89      912.23     76.23 o 
   6   4 -10      967.61      869.05     75.76 o 
   7   4 -10     5793.03     5843.65    361.35 o 
   8   4 -10     2276.18     2267.30     70.26 o 
   9   4 -10       90.07      120.98     30.08 o 
  10   4 -10     1026.69     1015.90     62.10 o 
  11   4 -10     2845.44     3108.55    121.75 o 
  12   4 -10      369.24      322.81     41.93 o 
  13   4 -10     2658.63     2833.23    100.57 o 
  14   4 -10      640.86      757.99    100.90 o 
  15   4 -10      663.85      698.92    132.96 o 
  16   4 -10       93.88       91.35     45.10 o 
  17   4 -10     3026.49     2942.58    129.62 o 
  18   4 -10       29.24       84.75     46.77 o 
  19   4 -10       41.67       79.29     59.44 o 
  20   4 -10      100.34       64.80     48.99 o 
  21   4 -10      390.07      578.29     86.82 o 
  22   4 -10      656.51      734.89     84.48 o 
  23   4 -10       62.75       86.94     54.68 o 
  24   4 -10      650.06      663.43     84.35 o 
  25   4 -10       30.25       38.00     48.93 o 
  26   4 -10       12.54        3.59     42.51 o 
  27   4 -10      101.35      114.22     52.88 o 
  28   4 -10      211.64      146.20     53.31 o 
  29   4 -10       11.41       32.31     60.81 o 
   0   5 -10     6129.97     5847.39    402.02 o 
   1   5 -10     1318.88     1252.47     76.20 o 
   2   5 -10      721.87      779.71     47.33 o 
   3   5 -10      434.11      490.17     39.95 o 
   4   5 -10     2801.59     2923.06    138.13 o 
   5   5 -10     1543.01     1584.41    172.07 o 
   6   5 -10     2929.77     2813.25    127.58 o 
   7   5 -10      398.25      433.63     65.01 o 
   8   5 -10      317.10      300.94     58.34 o 
   9   5 -10      945.37      907.33     67.85 o 
  10   5 -10     1052.78      942.45     60.31 o 
  11   5 -10       65.01      100.11     34.30 o 
  12   5 -10      551.38      574.98     52.74 o 
  13   5 -10      411.68      357.23     77.66 o 
  14   5 -10     1167.01     1051.97    137.66 o 
  15   5 -10      398.62      374.21     57.68 o 
  16   5 -10     1007.96      946.22     82.68 o 
  17   5 -10       73.45       53.63     46.30 o 
  18   5 -10      429.29      370.14     62.93 o 
  19   5 -10       13.85      -16.17     43.87 o 
  20   5 -10      718.97      697.06     82.35 o 
  21   5 -10      169.07       31.76     92.29 o 
  22   5 -10      558.60      497.37     79.03 o 
  23   5 -10      448.63      339.78     71.29 o 
  24   5 -10      599.97      732.08    134.53 o 
  25   5 -10      284.14      223.69    101.68 o 
  26   5 -10       15.28        4.69     76.65 o 
  27   5 -10      107.00      226.82    106.37 o 
   0   6 -10      116.01      172.07     78.21 o 
   1   6 -10      174.32      174.90     71.96 o 
   2   6 -10     1292.82     1382.17    105.06 o 
   3   6 -10      100.14       97.29     51.35 o 
   4   6 -10      370.03      242.85     59.45 o 
   5   6 -10       20.20       46.15     50.25 o 
   6   6 -10     1322.22     1192.37    147.82 o 
   7   6 -10       95.96       76.85     85.25 o 
   8   6 -10     2355.75     2791.87    317.55 o 
   9   6 -10       10.92       79.16     51.85 o 
  10   6 -10      500.02      427.99     71.87 o 
  11   6 -10      511.63      488.83    128.27 o 
  12   6 -10     2944.67     3037.05    145.42 o 
  13   6 -10       45.85      -62.57     62.57 o 
  14   6 -10      103.53       50.06     67.26 o 
  15   6 -10        0.90      -61.01     65.70 o 
  16   6 -10     1465.84     1762.93    179.89 o 
  17   6 -10       40.66      136.09     82.91 o 
  18   6 -10     1695.60     2047.63    200.23 o 
  19   6 -10       52.45      112.63     82.91 o 
  20   6 -10      570.68      721.13    131.40 o 
  21   6 -10       67.30       -4.69     81.34 o 
  22   6 -10      380.03      458.33    118.88 o 
  23   6 -10       38.53      -70.39     70.39 o 
  24   6 -10       35.98      -71.96     71.96 o 
   0   7 -10     1194.64     1093.42    148.61 o 
   1   7 -10      618.33      609.26     96.20 o 
   2   7 -10      196.79      119.51     58.00 o 
   3   7 -10      395.57      346.12     71.79 o 
   4   7 -10      315.66      375.62     90.73 o 
   5   7 -10     1007.45      926.59     96.78 o 
   6   7 -10      201.51      224.97     64.36 o 
   7   7 -10      194.44      155.36     62.79 o 
   8   7 -10      270.60      390.18     74.17 o 
   9   7 -10      317.01      306.97     71.03 o 
  10   7 -10     1061.96     1051.53    104.42 o 
  11   7 -10       89.90      123.18     60.28 o 
  12   7 -10      161.86      197.10     90.73 o 
  13   7 -10      125.61      148.61     87.60 o 
  14   7 -10       39.54      120.45     79.78 o 
  15   7 -10        9.05       65.70     82.91 o 
  16   7 -10       74.90       67.26     84.47 o 
  17   7 -10       98.17      209.61     98.55 o 
  18   7 -10       15.47       42.24     79.78 o 
  19   7 -10       89.74      -21.90     81.34 o 
  20   7 -10       15.82      114.19     89.16 o 
  21   7 -10        1.95      -59.44     78.21 o 
   0   8 -10       63.04       65.70     82.91 o 
   1   8 -10      318.87      395.17     78.51 o 
   2   8 -10       35.62       19.55     57.52 o 
   3   8 -10      267.34      293.51     72.90 o 
   4   8 -10       76.79      161.54     68.83 o 
   5   8 -10      169.72      239.41     69.45 o 
   6   8 -10       88.48       49.74     63.54 o 
   7   8 -10      641.60      619.21     90.10 o 
   8   8 -10       87.59      135.43     78.21 o 
   9   8 -10      168.13      157.21     69.68 o 
  10   8 -10       18.25       75.08     87.60 o 
  11   8 -10      485.83      556.88    125.14 o 
  12   8 -10       22.92      -35.98     78.21 o 
  13   8 -10      111.67      139.22     95.42 o 
  14   8 -10       73.65       96.98     90.73 o 
  15   8 -10       82.99      147.04     92.29 o 
  16   8 -10      151.43      122.01     95.42 o 
   0   9 -10       28.43      -73.52     82.91 o 
   1   9 -10      367.89      334.48     84.48 o 
   2   9 -10       25.67       72.01     82.91 o 
   3   9 -10       34.56      -28.59     60.21 o 
   4   9 -10      254.56      332.45     82.60 o 
   5   9 -10       40.37      187.30     73.71 o 
   6   9 -10       29.32      -27.35     75.08 o 
   7   9 -10      101.12        6.35     74.30 o 
   8   9 -10      113.96      103.24     95.42 o 
   2   0  -9    24333.16    24272.72    518.20 o 
   4   0  -9     7986.58     8470.59    206.23 o 
   6   0  -9     1537.42     1605.00     79.78 o 
   8   0  -9     4479.64     4204.14    124.14 o 
  10   0  -9     5835.56     5601.20    152.21 o 
  12   0  -9     2382.34     2538.81    142.35 o 
  14   0  -9     3360.09     3158.25    168.94 o 
  16   0  -9     3651.31     3411.67    187.71 o 
  18   0  -9     6946.84     6191.37    275.31 o 
  20   0  -9     6415.43     6133.49    283.13 o 
  22   0  -9      181.23      267.49     71.96 o 
  24   0  -9      637.03      696.10    106.37 o 
  26   0  -9     4138.59     4570.79    250.28 o 
  28   0  -9      380.65      298.77     93.86 o 
  30   0  -9      614.96      505.26    117.32 o 
  32   0  -9     2295.55     2776.57    234.64 o 
   1   1  -9       34.80       15.19     13.66 o 
   2   1  -9    13346.61    14041.37    220.02 o 
   3   1  -9     2072.98     1923.16     50.44 o 
   4   1  -9     3777.56     3606.54     74.63 o 
   5   1  -9     1568.93     1624.99     60.96 o 
   6   1  -9       30.97       -8.49     17.12 o 
   7   1  -9      130.45      131.81     16.24 o 
   8   1  -9     2615.60     2377.86     52.52 o 
   9   1  -9      595.70      588.23     28.13 o 
  10   1  -9     4617.03     4517.35    112.23 o 
  11   1  -9     6071.27     6047.36    140.20 o 
  12   1  -9      781.66      861.65     58.93 o 
  13   1  -9     4232.01     4046.06    137.16 o 
  14   1  -9    10459.18    10062.13    528.72 o 
  15   1  -9    11073.76    10734.60    300.34 o 
  16   1  -9     1667.89     1653.62     77.04 o 
  17   1  -9      732.43      671.94     55.36 o 
  18   1  -9      102.19       75.13     32.76 o 
  19   1  -9     1131.28     1224.29     74.33 o 
  20   1  -9     1464.47     1445.65     87.44 o 
  21   1  -9      230.27      205.69     42.39 o 
  22   1  -9     1762.72     1713.08     91.93 o 
  23   1  -9     1266.92     1440.27     87.90 o 
  24   1  -9      913.65      852.19     71.62 o 
  25   1  -9      121.79      177.19     48.03 o 
  26   1  -9      929.63      964.19     79.13 o 
  27   1  -9     1253.13     1132.75     86.94 o 
  28   1  -9       44.65       29.56     41.99 o 
  29   1  -9      270.79      302.05     57.97 o 
  30   1  -9       68.35       23.10     44.18 o 
  31   1  -9      162.06      224.90     57.81 o 
  32   1  -9      427.28      809.96    348.71 o 
   1   2  -9     3058.91     2939.72     64.70 o 
   2   2  -9     2359.00     2357.80     55.88 o 
   3   2  -9     8292.76     8286.04    142.27 o 
   4   2  -9      532.89      551.14     28.67 o 
   5   2  -9    10241.30    10404.79    172.83 o 
   6   2  -9      416.59      426.51     23.15 o 
   7   2  -9     7193.69     6862.43    108.56 o 
   8   2  -9     1574.99     1647.87     51.70 o 
   9   2  -9     5605.79     5464.69    107.64 o 
  10   2  -9     4813.40     4778.34     99.54 o 
  11   2  -9     4595.59     4454.39     97.55 o 
  12   2  -9      317.71      356.08     33.58 o 
  13   2  -9     2216.40     2255.18     80.63 o 
  14   2  -9    11436.34    10869.00    260.93 o 
  15   2  -9     2425.43     2284.85     84.27 o 
  16   2  -9     1397.10     1360.43     72.11 o 
  17   2  -9     2629.20     2753.67     96.86 o 
  18   2  -9      718.63      696.91     57.11 o 
  19   2  -9     2011.43     1796.17     90.24 o 
  20   2  -9      124.18      142.19     39.09 o 
  21   2  -9     1090.94     1115.31     74.14 o 
  22   2  -9      508.41      588.42     59.84 o 
  23   2  -9     1025.61     1107.10     79.20 o 
  24   2  -9      249.02      330.62     54.33 o 
  25   2  -9      793.86      672.77     68.26 o 
  26   2  -9       70.35       98.07     45.84 o 
  27   2  -9     1535.09     1689.34    105.69 o 
  28   2  -9      847.70     1000.65     83.58 o 
  29   2  -9      146.70      157.48     52.66 o 
  30   2  -9      138.90      126.51     51.60 o 
  31   2  -9      524.42      605.78     76.85 o 
   1   3  -9     2507.15     2579.95     61.38 o 
   2   3  -9    13945.00    13511.95    217.71 o 
   3   3  -9     7766.01     7944.31    247.23 o 
   4   3  -9     2608.00     2638.45     60.49 o 
   5   3  -9     2675.46     2509.26     88.53 o 
   6   3  -9     9927.08     9690.19    164.55 o 
   7   3  -9      864.09      782.65     62.93 o 
   8   3  -9        4.46        6.24     15.88 o 
   9   3  -9     3613.77     3639.37     80.21 o 
  10   3  -9     6308.71     6585.70    125.27 o 
  11   3  -9       40.86       20.67     19.26 o 
  12   3  -9      246.71      229.53     27.78 o 
  13   3  -9     3893.49     3849.14    199.22 o 
  14   3  -9     2756.11     2702.81    112.17 o 
  15   3  -9     6102.25     6093.00    186.18 o 
  16   3  -9      904.74      888.74     85.25 o 
  17   3  -9     1671.04     1723.64    104.49 o 
  18   3  -9     1924.71     2111.71    106.73 o 
  19   3  -9     1004.72     1143.37     89.57 o 
  20   3  -9       43.92       87.60     64.92 o 
  21   3  -9     1772.75     2058.45    122.76 o 
  22   3  -9      147.00      138.83     53.43 o 
  23   3  -9      259.34      227.08     62.37 o 
  24   3  -9      494.63      582.75     64.71 o 
  25   3  -9     1533.60     1513.56    108.61 o 
  26   3  -9      858.07      832.95    106.73 o 
  27   3  -9      810.47      879.80    113.35 o 
  28   3  -9      198.15      174.73     52.68 o 
  29   3  -9       46.26       61.68     48.79 o 
  30   3  -9      134.86       88.79     51.48 o 
  31   3  -9      967.47     1120.15    136.08 o 
   1   4  -9     1192.24     1235.95     78.21 o 
   2   4  -9     3416.27     3287.38     88.57 o 
   3   4  -9     2206.31     2094.69     51.25 o 
   4   4  -9      105.21      135.12     14.46 o 
   5   4  -9     1738.57     1376.19     90.68 o 
   6   4  -9     3804.57     3652.56     97.50 o 
   7   4  -9     2384.06     2435.87     64.80 o 
   8   4  -9     2913.52     2915.05     68.57 o 
   9   4  -9     1755.52     1884.82     59.61 o 
  10   4  -9      215.08      207.10     25.92 o 
  11   4  -9     5463.87     5558.81    139.03 o 
  12   4  -9     2129.64     2219.22     84.46 o 
  13   4  -9     3587.06     3758.44    175.98 o 
  14   4  -9      700.70      775.46     68.81 o 
  15   4  -9     3098.87     3063.95    123.81 o 
  16   4  -9     2229.08     2259.65    108.13 o 
  17   4  -9      736.10      637.62     69.66 o 
  18   4  -9      138.88       73.93     44.71 o 
  19   4  -9     2889.21     2920.11    130.52 o 
  20   4  -9      271.55      270.52     58.00 o 
  21   4  -9      455.03      452.83     69.07 o 
  22   4  -9      644.36      530.51     74.66 o 
  23   4  -9     1260.84     1229.86    103.38 o 
  24   4  -9       39.32      -61.01     64.92 o 
  25   4  -9       93.75       63.41     57.01 o 
  26   4  -9      229.09      366.39     93.07 o 
  27   4  -9      272.87      394.63     76.58 o 
  28   4  -9       53.43       93.60    104.81 o 
  29   4  -9      124.62       74.39     63.95 o 
   1   5  -9     1972.46     1889.56    187.69 o 
   2   5  -9     3114.86     3053.54    127.75 o 
   3   5  -9      568.50      590.13     40.28 o 
   4   5  -9      822.65      843.90     42.29 o 
   5   5  -9     1347.02     1302.96     52.57 o 
   6   5  -9     2598.65     2572.66     88.25 o 
   7   5  -9     1237.22     1262.43     58.75 o 
   8   5  -9      441.83      543.73     44.65 o 
   9   5  -9      709.78      650.58     49.43 o 
  10   5  -9      573.67      531.24     47.44 o 
  11   5  -9     1120.44     1180.70     67.25 o 
  12   5  -9      423.79      402.25     46.64 o 
  13   5  -9        6.63       -6.26     40.67 o 
  14   5  -9     1348.11     1343.92    186.15 o 
  15   5  -9       72.75      131.62     46.10 o 
  16   5  -9      871.51      914.52     80.04 o 
  17   5  -9      976.41     1012.59     85.08 o 
  18   5  -9       97.38       94.64     47.56 o 
  19   5  -9      362.14      362.89     62.93 o 
  20   5  -9      649.30      715.53     81.76 o 
  21   5  -9      108.22      145.54     54.17 o 
  22   5  -9      200.33      277.16    131.40 o 
  23   5  -9      650.06      704.16     89.04 o 
  24   5  -9      599.79      679.20     90.68 o 
  25   5  -9      277.42      257.52    108.72 o 
  26   5  -9      278.47      278.67     96.98 o 
  27   5  -9      447.90      539.30     89.95 o 
   1   6  -9      184.84      109.02     50.25 o 
   2   6  -9     1015.16      961.18     87.05 o 
   3   6  -9       48.29       63.04     47.88 o 
   4   6  -9     2684.93     2531.00    128.25 o 
   5   6  -9      118.95      159.24     54.54 o 
   6   6  -9     1571.76     1650.16    111.31 o 
   7   6  -9       32.41       64.71     46.92 o 
   8   6  -9      436.75      460.68     93.07 o 
   9   6  -9      113.80      118.77     53.06 o 
  10   6  -9     2700.63     2733.46    133.62 o 
  11   6  -9      183.78      168.20     56.72 o 
  12   6  -9      272.13      314.42     84.47 o 
  13   6  -9       86.58      123.58     76.65 o 
  14   6  -9     1170.63     1309.29    145.48 o 
  15   6  -9       88.72      132.96     78.21 o 
  16   6  -9       36.50      126.71     76.65 o 
  17   6  -9      199.53      272.18     90.73 o 
  18   6  -9      918.13      902.58    136.09 o 
  19   6  -9       63.45      -46.93     67.26 o 
  20   6  -9      491.32      394.20    101.68 o 
  21   6  -9       60.13       54.75     78.21 o 
  22   6  -9       89.36      164.25     86.03 o 
  23   6  -9       96.71      131.40     92.29 o 
  24   6  -9      276.01      225.25     96.98 o 
  25   6  -9        5.93      -25.03     76.65 o 
   1   7  -9      429.18      367.00     75.08 o 
   2   7  -9      953.62     1165.32    103.69 o 
   3   7  -9      389.04      571.14     95.42 o 
   4   7  -9      316.36      427.67     71.94 o 
   5   7  -9      262.12      275.42     73.52 o 
   6   7  -9      110.38      132.18     59.73 o 
   7   7  -9      480.42      419.78     76.15 o 
   8   7  -9      461.38      292.49     67.45 o 
   9   7  -9      258.88      353.70    102.46 o 
  10   7  -9      138.22       91.65     58.98 o 
  11   7  -9      301.15      383.25     96.98 o 
  12   7  -9      228.73      289.39     92.29 o 
  13   7  -9       17.99      -26.59     67.26 o 
  14   7  -9       20.58      -10.95     75.08 o 
  15   7  -9      258.83      147.04     87.60 o 
  16   7  -9      144.72      162.68     87.60 o 
  17   7  -9      250.11      212.74     95.42 o 
  18   7  -9        0.62       -7.82     75.08 o 
  19   7  -9      112.67      -32.85     79.78 o 
  20   7  -9      125.07      367.60    106.37 o 
  21   7  -9      344.22      301.90    111.06 o 
  22   7  -9       85.60       61.01     87.60 o 
   1   8  -9      114.60       89.50     60.56 o 
   2   8  -9      478.73      498.47    139.22 o 
   3   8  -9      355.97      519.55     83.46 o 
   4   8  -9       53.30       75.75     61.90 o 
   5   8  -9      167.92      213.25     66.79 o 
   6   8  -9      257.20      249.58     67.62 o 
   7   8  -9        2.83      -53.57     53.57 o 
   8   8  -9       75.63       67.26     60.09 o 
   9   8  -9      426.79      251.85     93.86 o 
  10   8  -9       16.39      103.24     86.03 o 
  11   8  -9      100.64       92.29     82.91 o 
  12   8  -9       45.75       18.77     75.08 o 
  13   8  -9      145.48      157.99     90.73 o 
  14   8  -9       41.56      136.09     95.42 o 
  15   8  -9      409.17      569.39    126.71 o 
  16   8  -9       21.83       18.77     81.34 o 
  17   8  -9       29.04      114.19     96.98 o 
   1   9  -9      135.55       45.64     65.47 o 
   2   9  -9      195.86      223.17     76.30 o 
   3   9  -9      231.25      173.21     71.79 o 
   4   9  -9       13.67       38.50     68.02 o 
   5   9  -9       62.98       11.51     60.22 o 
   6   9  -9      160.00      111.78     69.66 o 
   7   9  -9       51.26      117.32     90.73 o 
   8   9  -9       20.02      103.24     96.98 o 
   9   9  -9      413.12      292.52    109.50 o 
  10   9  -9       77.17       10.95     86.03 o 
   0   0  -8    46489.52    46405.54   1356.22 o 
   2   0  -8    20819.42    21219.06    450.74 o 
   4   0  -8    66504.93    63356.73   1295.78 o 
   6   0  -8    32094.73    34097.55    585.79 o 
   8   0  -8     5722.33     5777.70    124.47 o 
  10   0  -8     2851.95     2941.02    116.54 o 
  12   0  -8     9462.29     9215.10    337.88 o 
  14   0  -8      854.13      783.70     89.16 o 
  16   0  -8     1388.06     1246.72    117.32 o 
  18   0  -8     1379.93     1257.67    123.58 o 
  20   0  -8     1169.60     1231.61     97.77 o 
  22   0  -8      678.86      682.04     76.10 o 
  24   0  -8     2329.25     2479.77    135.64 o 
  26   0  -8      709.18      754.87     88.32 o 
  28   0  -8     5653.44     6083.83    668.72 o 
  30   0  -8        4.16       17.21     67.26 o 
  32   0  -8      755.81      800.90    136.09 o 
   0   1  -8     7057.91     7530.08    180.04 o 
   1   1  -8      438.48      562.80     26.20 o 
   2   1  -8     8286.59     8718.12    143.52 o 
   3   1  -8     5082.68     5009.55     92.39 o 
   4   1  -8      817.61      696.21     29.51 o 
   5   1  -8     8623.30     9414.27    137.98 o 
   6   1  -8     1303.00     1510.76     37.00 o 
   7   1  -8     6678.98     6504.33    102.84 o 
   8   1  -8     7695.95     7644.63    118.00 o 
   9   1  -8     8243.95     8666.71    149.86 o 
  10   1  -8      574.52      609.53     51.25 o 
  11   1  -8    15744.23    15612.35    294.34 o 
  12   1  -8     5584.25     5290.47    129.45 o 
  13   1  -8     4789.89     4440.67    116.80 o 
  14   1  -8     3623.33     3390.04     99.93 o 
  15   1  -8     8698.69     8691.41    194.12 o 
  16   1  -8     9598.95     9421.80    207.10 o 
  17   1  -8     2899.82     2826.34     95.71 o 
  18   1  -8      685.71      684.17     73.97 o 
  19   1  -8      303.03      256.15     41.54 o 
  20   1  -8     1247.59     1247.09    102.22 o 
  21   1  -8      400.06      333.03     47.49 o 
  22   1  -8     1990.58     1798.55    122.49 o 
  23   1  -8      801.98      785.93     66.36 o 
  24   1  -8      418.87      357.98     51.76 o 
  25   1  -8      427.83      338.68     53.16 o 
  26   1  -8       69.62       20.67     38.59 o 
  27   1  -8      279.08      365.03     57.13 o 
  28   1  -8      861.80      826.81     76.19 o 
  29   1  -8        1.86       15.09     42.75 o 
  30   1  -8       10.22       26.46     43.69 o 
  31   1  -8      312.68      235.22     83.93 o 
  32   1  -8       51.12       37.76     50.74 o 
  33   1  -8       23.91      -40.89     47.78 o 
   0   2  -8     3243.36     3354.43    126.71 o 
   1   2  -8    13401.79    13805.74    216.53 o 
   2   2  -8     5990.53     5979.50    107.05 o 
   3   2  -8     4350.35     4272.54     80.70 o 
   4   2  -8     2294.79     2501.79     58.78 o 
   5   2  -8     9373.75     9067.46    133.65 o 
   6   2  -8      671.20      702.10     23.75 o 
   7   2  -8     1004.08     1142.70     40.01 o 
   8   2  -8     3800.83     4021.05     74.91 o 
   9   2  -8     3458.05     3451.65     68.90 o 
  10   2  -8     2234.59     2266.91     71.36 o 
  11   2  -8     1403.39     1258.78     70.44 o 
  12   2  -8     2906.65     2718.50     84.25 o 
  13   2  -8     2405.04     2446.77     96.78 o 
  14   2  -8      181.52      160.70     39.77 o 
  15   2  -8      422.20      404.34     99.33 o 
  16   2  -8     3425.97     3378.13    128.86 o 
  17   2  -8       73.22       70.87     38.05 o 
  18   2  -8       83.31       69.60     33.18 o 
  19   2  -8     3596.42     3575.89    160.76 o 
  20   2  -8     1441.13     1372.20     78.96 o 
  21   2  -8     1545.16     1503.82     84.88 o 
  22   2  -8      429.23      391.51     51.95 o 
  23   2  -8     1199.22     1048.04    108.39 o 
  24   2  -8      204.82      229.44     47.12 o 
  25   2  -8     1611.03     1497.59    122.64 o 
  26   2  -8      226.99      356.29     57.35 o 
  27   2  -8      539.57      621.04     69.35 o 
  28   2  -8      209.76      182.31     50.70 o 
  29   2  -8      515.54      436.94     77.55 o 
  30   2  -8       60.04       31.63     46.71 o 
  31   2  -8      230.34      173.87     71.84 o 
  32   2  -8        8.74       18.04     50.42 o 
   0   3  -8     2981.63     2932.68     93.21 o 
   1   3  -8     9777.36     9969.71    166.15 o 
   2   3  -8      107.01      136.93     31.85 o 
   3   3  -8     4279.92     4401.71     98.94 o 
   4   3  -8     4241.00     4450.83     98.10 o 
   5   3  -8     1713.72     1617.88     47.74 o 
   6   3  -8     1494.50     1562.53     42.70 o 
   7   3  -8     2177.77     2320.62     77.90 o 
   8   3  -8     2853.49     2900.02     67.52 o 
   9   3  -8      668.20      656.55     34.27 o 
  10   3  -8     1655.23     1639.60     50.84 o 
  11   3  -8     2539.80     2479.49     93.02 o 
  12   3  -8     1965.32     2057.25     75.48 o 
  13   3  -8      577.76      495.60     71.96 o 
  14   3  -8     3052.86     2928.22    115.55 o 
  15   3  -8       27.20       75.86     38.15 o 
  16   3  -8       98.70       98.59     38.67 o 
  17   3  -8     1284.40     1200.65     86.08 o 
  18   3  -8      547.02      694.59     70.18 o 
  19   3  -8      855.23      879.25     78.53 o 
  20   3  -8     1475.94     1568.31    105.63 o 
  21   3  -8      203.23      316.57     59.11 o 
  22   3  -8      216.44      262.28     60.28 o 
  23   3  -8     1439.92     1456.92    108.91 o 
  24   3  -8      256.91      278.78    122.79 o 
  25   3  -8      379.79      434.34     71.69 o 
  26   3  -8      689.27      445.38     77.05 o 
  27   3  -8      171.12      241.20     53.33 o 
  28   3  -8      409.39      360.46     76.11 o 
  29   3  -8      258.36      324.74     78.38 o 
  30   3  -8       22.04       28.45     46.36 o 
  31   3  -8      110.92      156.11     57.46 o 
   0   4  -8     2387.04     2404.28    145.48 o 
   1   4  -8     1569.97     1604.92     83.51 o 
   2   4  -8     1227.26     1222.97     87.32 o 
   3   4  -8      330.56      337.07     21.98 o 
   4   4  -8      145.81      170.66     21.13 o 
   5   4  -8      242.32      234.76     26.81 o 
   6   4  -8     5093.86     4991.36     93.52 o 
   7   4  -8     1193.25     1143.52     47.87 o 
   8   4  -8      877.76      900.21     37.54 o 
   9   4  -8     1628.45     1534.77     76.15 o 
  10   4  -8     1164.30     1225.21     49.22 o 
  11   4  -8     2851.39     2778.90     71.99 o 
  12   4  -8      462.84      490.76     55.77 o 
  13   4  -8     4007.16     3971.45    152.52 o 
  14   4  -8       63.15       15.64     64.13 o 
  15   4  -8      703.96      698.39     66.58 o 
  16   4  -8       24.49       20.40     39.26 o 
  17   4  -8     1865.04     1900.70    105.50 o 
  18   4  -8     1908.85     1900.42    184.58 o 
  19   4  -8       36.65       64.95     45.81 o 
  20   4  -8      125.76      162.38     50.56 o 
  21   4  -8     1456.44     1631.21    112.27 o 
  22   4  -8      286.58      314.83     62.93 o 
  23   4  -8      363.37      261.30     62.49 o 
  24   4  -8      394.41      390.34     73.25 o 
  25   4  -8      350.78      442.20     76.87 o 
  26   4  -8      206.11      255.28     68.15 o 
  27   4  -8      710.68      664.56    117.32 o 
  28   4  -8       61.58      -51.42     51.42 o 
  29   4  -8        2.47      -74.38     82.12 o 
  30   4  -8      119.76      107.95     65.39 o 
   0   5  -8     4414.76     4301.73    215.87 o 
   1   5  -8     1094.14     1119.94     56.71 o 
   2   5  -8      198.58      241.88     31.76 o 
   3   5  -8     1048.67      965.88     49.93 o 
   4   5  -8      782.40      814.28     47.64 o 
   5   5  -8      977.29      974.13     28.04 o 
   6   5  -8     3071.02     3141.77     68.34 o 
   7   5  -8      352.71      364.31     37.07 o 
   8   5  -8     1008.91     1028.25     83.82 o 
   9   5  -8     2297.99     2187.81     79.50 o 
  10   5  -8     2883.20     3072.85     96.35 o 
  11   5  -8      253.74      223.34     37.86 o 
  12   5  -8      282.90      244.05     69.61 o 
  13   5  -8      351.10      388.95     68.83 o 
  14   5  -8      345.46      474.93     59.37 o 
  15   5  -8       24.97       -1.42     36.94 o 
  16   5  -8     1226.97     1307.45     93.23 o 
  17   5  -8        3.12       28.37     43.80 o 
  18   5  -8      689.49      739.90     76.58 o 
  19   5  -8       22.02      -18.75     38.98 o 
  20   5  -8      607.78      630.00     77.97 o 
  21   5  -8       36.13       -0.77     45.10 o 
  22   5  -8       12.18      112.88     55.85 o 
  23   5  -8      231.95      293.89     67.36 o 
  24   5  -8      841.01     1004.97    101.74 o 
  25   5  -8      751.16      711.64     93.84 o 
  26   5  -8       54.88       77.40     61.20 o 
  27   5  -8       41.98      138.24     70.39 o 
  28   5  -8      359.41      374.08     82.60 o 
   0   6  -8      591.47      631.96    101.68 o 
   1   6  -8      305.74      158.95     70.39 o 
   2   6  -8      264.55      330.63     60.28 o 
   3   6  -8      250.71      201.79     54.06 o 
   4   6  -8      894.19      938.93     84.61 o 
   5   6  -8      722.55      771.42     80.05 o 
   6   6  -8     1991.40     2013.69    300.34 o 
   7   6  -8      670.34      698.01     77.05 o 
   8   6  -8     1025.30     1074.25     93.23 o 
   9   6  -8       43.53       51.22     46.92 o 
  10   6  -8       58.49       82.64     33.67 o 
  11   6  -8       32.85       76.19     33.95 o 
  12   6  -8     4528.44     4734.78    155.51 o 
  13   6  -8      102.95      124.43     45.42 o 
  14   6  -8       72.12      179.19     48.47 o 
  15   6  -8      134.71      221.83     52.32 o 
  16   6  -8      898.83     1053.05     92.29 o 
  17   6  -8      155.67      149.56     53.66 o 
  18   6  -8      927.53      935.16    131.40 o 
  19   6  -8       20.52       18.77     71.96 o 
  20   6  -8      897.75      802.47    131.40 o 
  21   6  -8       16.03       31.29     67.26 o 
  22   6  -8      378.59      369.17    103.24 o 
  23   6  -8      137.76       95.42     81.34 o 
  24   6  -8       39.54       -4.69     73.52 o 
  25   6  -8        5.12       73.52     81.34 o 
  26   6  -8      390.34      553.75    118.88 o 
   0   7  -8     2543.98     2895.46    197.10 o 
   1   7  -8     1252.09     1442.64    113.05 o 
   2   7  -8      267.49      244.03     63.05 o 
   3   7  -8      794.09      945.82     93.34 o 
   4   7  -8      322.05      430.68     69.66 o 
   5   7  -8     1107.99     1199.35    125.14 o 
   6   7  -8      983.18      982.89     95.05 o 
   7   7  -8       71.34      163.39     55.89 o 
   8   7  -8      193.73      161.84     58.98 o 
   9   7  -8      544.91      535.65    216.65 o 
  10   7  -8      139.12      114.19     73.52 o 
  11   7  -8      118.75      104.81     75.08 o 
  12   7  -8        7.75      -61.01     61.01 o 
  13   7  -8      240.33      259.67     87.60 o 
  14   7  -8      208.79      373.86     98.55 o 
  15   7  -8       81.11      122.01     82.91 o 
  16   7  -8       95.87       61.01     71.96 o 
  17   7  -8      153.10      198.66     84.47 o 
  18   7  -8      418.89      406.71    101.68 o 
  19   7  -8      235.85      151.73     92.29 o 
  20   7  -8       18.52       59.44     79.78 o 
  21   7  -8       15.53      -64.13     64.13 o 
  22   7  -8      275.93      369.17    107.93 o 
   0   8  -8      169.01      247.15    100.11 o 
   1   8  -8       66.20      143.50     61.20 o 
   2   8  -8       44.80      -12.18     52.46 o 
   3   8  -8      154.07      110.64     60.72 o 
   4   8  -8      319.86      209.99     64.70 o 
   5   8  -8       33.59       37.13     53.36 o 
   6   8  -8       99.53      151.42     64.81 o 
   7   8  -8      314.58      297.83     71.29 o 
   8   8  -8      140.77      203.32     66.58 o 
   9   8  -8      101.90       86.03     76.65 o 
  10   8  -8      115.96      125.14     86.03 o 
  11   8  -8      834.13      722.69    125.14 o 
  12   8  -8       14.10       84.47     81.34 o 
  13   8  -8      252.11      306.60    100.11 o 
  14   8  -8      167.67      123.58     84.47 o 
  15   8  -8      273.70      300.34    101.68 o 
  16   8  -8       36.86      115.76     87.60 o 
  17   8  -8      541.42      641.35    128.27 o 
  18   8  -8      129.26      330.06    104.81 o 
   0   9  -8      338.87      339.45    115.76 o 
   1   9  -8      104.68      115.21     66.26 o 
   2   9  -8        9.42       32.55     61.32 o 
   3   9  -8       27.87        6.38     61.91 o 
   4   9  -8      393.10      337.72     77.21 o 
   5   9  -8       99.93      136.03     68.97 o 
   6   9  -8        5.72       45.36     84.47 o 
   7   9  -8      213.08      342.57    111.06 o 
   8   9  -8      129.97      262.80    106.37 o 
   9   9  -8       12.07      -35.98     81.34 o 
  10   9  -8       41.07       21.90     84.47 o 
  11   9  -8      282.11      425.48    106.37 o 
  12   9  -8      249.81      236.20    101.68 o 
   2   0  -7    30004.50    28507.96    596.74 o 
   4   0  -7    44122.23    42083.86    882.65 o 
   6   0  -7    16896.11    16745.42    342.14 o 
   8   0  -7     4965.73     4715.28    102.44 o 
  10   0  -7      297.33      422.35     59.44 o 
  12   0  -7     4404.05     4573.92    198.66 o 
  14   0  -7     8659.69     8944.34    236.51 o 
  16   0  -7      374.77      321.39     49.14 o 
  18   0  -7     5258.32     5019.42    235.42 o 
  20   0  -7     3835.06     3672.47    233.86 o 
  22   0  -7     3374.74     3426.49    144.09 o 
  24   0  -7      701.75      554.46     80.56 o 
  26   0  -7     4376.81     4855.55    189.78 o 
  28   0  -7     2167.47     2395.41    143.56 o 
  30   0  -7      180.55      145.92     62.19 o 
  32   0  -7     1999.10     2378.32    164.56 o 
   1   1  -7     9258.56     9221.77    148.83 o 
   2   1  -7    18541.77    18872.29    283.04 o 
   3   1  -7     1747.26     1823.98     51.25 o 
   4   1  -7     1872.86     1992.88     41.05 o 
   5   1  -7    17990.62    17814.84    239.81 o 
   6   1  -7    10748.63    10736.00    154.36 o 
   7   1  -7     4215.65     4334.93     73.86 o 
   8   1  -7     7554.88     7419.01    129.89 o 
   9   1  -7     4908.70     4761.92    106.87 o 
  10   1  -7     6514.92     6096.19    108.33 o 
  11   1  -7      835.06      690.92     44.20 o 
  12   1  -7      495.81      633.25     43.30 o 
  13   1  -7      647.23      709.45     56.21 o 
  14   1  -7     9625.95     9365.90    200.17 o 
  15   1  -7     5231.72     5084.86    133.97 o 
  16   1  -7     3846.53     3911.94    113.48 o 
  17   1  -7     1983.65     1998.33     78.78 o 
  18   1  -7     1964.61     2105.80    107.22 o 
  19   1  -7     4831.29     4745.56    132.63 o 
  20   1  -7     2549.21     2463.03    106.02 o 
  21   1  -7      503.41      483.98     51.80 o 
  22   1  -7       26.28      -13.35     29.56 o 
  23   1  -7      235.73      263.70     45.93 o 
  24   1  -7      596.72      558.16     58.97 o 
  25   1  -7      703.08      569.33     62.30 o 
  26   1  -7      816.57      777.52     88.84 o 
  27   1  -7       43.65       65.69     42.32 o 
  28   1  -7      129.93      117.43     47.21 o 
  29   1  -7      260.68      342.69     57.72 o 
  30   1  -7       10.15      -10.08     41.09 o 
  31   1  -7      292.82      261.04     58.00 o 
  32   1  -7     1079.78     1181.26     96.69 o 
  33   1  -7       67.81       54.81     55.69 o 
   1   2  -7     5366.90     5382.02     95.07 o 
   2   2  -7    14017.88    14874.22    228.35 o 
   3   2  -7    25474.33    24648.13    363.74 o 
   4   2  -7     2398.55     2457.79     45.25 o 
   5   2  -7     3787.33     3900.41     70.90 o 
   6   2  -7     7293.93     7591.18    128.27 o 
   7   2  -7    25280.62    24801.93    371.70 o 
   8   2  -7     3894.99     4038.27     88.06 o 
   9   2  -7     4349.80     4639.66     96.86 o 
  10   2  -7     7351.27     7249.52    130.55 o 
  11   2  -7      263.10      264.55     25.22 o 
  12   2  -7     2252.49     2221.39     89.04 o 
  13   2  -7     1450.25     1455.49    111.06 o 
  14   2  -7     4192.86     4121.73    137.14 o 
  15   2  -7      975.35      978.44     70.23 o 
  16   2  -7     2417.02     2308.24    101.17 o 
  17   2  -7     1220.31     1197.87    248.72 o 
  18   2  -7     4056.59     4115.36    261.23 o 
  19   2  -7      144.99      111.56     42.97 o 
  20   2  -7     4200.47     4399.90    157.38 o 
  21   2  -7     2854.37     3102.07    150.17 o 
  22   2  -7      358.79      302.32     56.38 o 
  23   2  -7      114.50      107.93     48.47 o 
  24   2  -7      261.43      368.72     96.20 o 
  25   2  -7     1812.35     1980.76    105.64 o 
  26   2  -7      654.68      719.74     69.89 o 
  27   2  -7     2344.42     2339.59    119.22 o 
  28   2  -7       32.10       21.96     42.13 o 
  29   2  -7       40.94       38.66     42.81 o 
  30   2  -7      219.63      243.71     86.20 o 
  31   2  -7      835.38     1012.88     90.14 o 
  32   2  -7      536.94      597.91     95.04 o 
   1   3  -7     3229.97     3282.37     82.42 o 
   2   3  -7     4704.02     4556.74    102.44 o 
   3   3  -7     6303.58     6292.67    108.16 o 
   4   3  -7     1909.89     2043.49     38.19 o 
   5   3  -7     8302.11     8545.53    143.22 o 
   6   3  -7     4991.83     4676.18     88.61 o 
   7   3  -7     5551.86     5188.30    103.18 o 
   8   3  -7      658.78      627.61     31.71 o 
   9   3  -7     5821.67     5405.06    104.88 o 
  10   3  -7     4871.25     4843.34     97.90 o 
  11   3  -7       53.85       57.91     18.89 o 
  12   3  -7     1267.02     1297.35     71.94 o 
  13   3  -7     2639.60     2350.06    156.43 o 
  14   3  -7     2230.70     2320.84    129.83 o 
  15   3  -7     4247.39     4128.75    140.42 o 
  16   3  -7     1308.75     1284.28     84.57 o 
  17   3  -7      346.54      389.38     54.06 o 
  18   3  -7     3804.67     3676.52    174.42 o 
  19   3  -7     1476.36     1587.73    146.26 o 
  20   3  -7      188.10      186.74     48.03 o 
  21   3  -7      888.10      808.41     98.55 o 
  22   3  -7     1962.99     2269.04    120.71 o 
  23   3  -7        4.77      -27.11     39.02 o 
  24   3  -7      411.02      383.87    121.23 o 
  25   3  -7      891.64      778.48     85.94 o 
  26   3  -7      827.81     1046.68    129.05 o 
  27   3  -7     1373.18     1421.32    117.61 o 
  28   3  -7       85.88      157.94     64.13 o 
  29   3  -7       60.02       92.93     89.16 o 
  30   3  -7      328.23      385.08     65.42 o 
  31   3  -7      470.79      418.54     74.69 o 
  32   3  -7      140.02      125.25     56.86 o 
   1   4  -7     2447.52     2410.97     71.87 o 
   2   4  -7     2796.92     2700.60     78.69 o 
   3   4  -7       35.13       22.20     13.02 o 
   4   4  -7     6840.04     6808.15    118.87 o 
   5   4  -7     6750.35     6856.62    120.32 o 
   6   4  -7     1852.43     1826.72     47.46 o 
   7   4  -7      326.67      357.14     24.84 o 
   8   4  -7      205.92      209.68     22.26 o 
   9   4  -7     6639.84     6453.67    122.13 o 
  10   4  -7      684.00      693.43     46.74 o 
  11   4  -7     3037.34     3016.02    124.63 o 
  12   4  -7      286.57      261.02     41.86 o 
  13   4  -7     6234.56     6283.63    179.93 o 
  14   4  -7     1982.33     1963.96     95.76 o 
  15   4  -7     6340.81     5944.41    181.15 o 
  16   4  -7     1620.32     1734.82     96.21 o 
  17   4  -7      425.46      329.26     53.64 o 
  18   4  -7      118.88      124.85     75.87 o 
  19   4  -7     2129.60     2092.94    107.84 o 
  20   4  -7      788.11      801.93     79.62 o 
  21   4  -7       23.10       86.61     46.22 o 
  22   4  -7     1209.78     1151.33     95.67 o 
  23   4  -7      149.45      122.01     55.01 o 
  24   4  -7      758.33      765.67    141.57 o 
  25   4  -7      248.61      260.20     64.97 o 
  26   4  -7      315.38      349.94    104.02 o 
  27   4  -7      203.10      101.03     57.28 o 
  28   4  -7       89.83       55.26    100.90 o 
  29   4  -7      114.89       -6.07     86.82 o 
  30   4  -7      328.70      428.45    101.68 o 
   1   5  -7     2428.52     2501.51     62.77 o 
   2   5  -7     6135.68     6193.62    114.63 o 
   3   5  -7     7199.78     7180.55    110.69 o 
   4   5  -7      640.65      617.36     31.25 o 
   5   5  -7       92.60       65.92     12.24 o 
   6   5  -7      852.88      868.13     46.52 o 
   7   5  -7     5621.01     5648.72    196.21 o 
   8   5  -7     1153.38     1107.72     56.58 o 
   9   5  -7      499.93      434.72     41.75 o 
  10   5  -7      107.47      113.92     31.29 o 
  11   5  -7      437.05      548.16     47.40 o 
  12   5  -7      901.01      955.49    111.06 o 
  13   5  -7      461.02      465.65     55.89 o 
  14   5  -7      857.73      894.35    203.35 o 
  15   5  -7      992.93     1081.97     81.05 o 
  16   5  -7     2336.77     2336.85    109.35 o 
  17   5  -7     1503.68     1534.10    130.62 o 
  18   5  -7       96.22       73.07     45.81 o 
  19   5  -7      242.35      256.19     55.31 o 
  20   5  -7      390.80      481.97     82.91 o 
  21   5  -7      863.91     1071.96    113.41 o 
  22   5  -7     1471.04     1478.11    267.49 o 
  23   5  -7      331.48      383.67     70.69 o 
  24   5  -7     1077.56     1290.68    228.38 o 
  25   5  -7       94.29       34.05     54.06 o 
  26   5  -7      350.87      326.98     72.90 o 
  27   5  -7      339.81      392.04     77.05 o 
  28   5  -7      252.11      284.54    161.12 o 
   1   6  -7      783.89      778.05     32.74 o 
   2   6  -7      127.61      136.05     19.68 o 
   3   6  -7       10.23       25.92     23.55 o 
   4   6  -7      199.03      211.03     31.74 o 
   5   6  -7       17.59       16.62     25.06 o 
   6   6  -7       97.92      148.94     31.33 o 
   7   6  -7      369.72      416.63     41.91 o 
   8   6  -7      553.44      538.71     47.36 o 
   9   6  -7        7.89       -4.70     29.74 o 
  10   6  -7     3961.76     4070.17    118.96 o 
  11   6  -7      279.14      419.01     52.89 o 
  12   6  -7      102.81      178.55     45.83 o 
  13   6  -7       29.88       51.73     41.20 o 
  14   6  -7     3209.71     3189.11    128.95 o 
  15   6  -7        5.45       67.63     88.38 o 
  16   6  -7     1347.94     1459.08     98.65 o 
  17   6  -7      101.27      107.18     48.99 o 
  18   6  -7      376.69      436.88    110.28 o 
  19   6  -7       90.62       79.81     49.74 o 
  20   6  -7      383.80      555.88     76.23 o 
  21   6  -7       57.86       20.28     50.84 o 
  22   6  -7      266.23      323.34     69.45 o 
  23   6  -7       50.79        2.12     82.12 o 
  24   6  -7      365.82      445.65    164.25 o 
  25   6  -7      105.26        7.82     65.70 o 
  26   6  -7      248.27      235.24    175.98 o 
   1   7  -7      722.66      650.24     78.32 o 
   2   7  -7      681.65      773.99    160.34 o 
   3   7  -7      636.07      643.89     77.93 o 
   4   7  -7     1285.28     1367.61    107.14 o 
   5   7  -7      996.15      688.58     81.73 o 
   6   7  -7       59.52       80.52     66.48 o 
   7   7  -7      743.39      620.20    144.69 o 
   8   7  -7     1258.99     1089.90     96.66 o 
   9   7  -7        9.88      156.43     70.39 o 
  10   7  -7      108.62      123.58     70.39 o 
  11   7  -7      558.20      714.87    107.93 o 
  12   7  -7      473.51      702.36    112.63 o 
  13   7  -7      214.53      406.71    100.11 o 
  14   7  -7      368.05      450.51     98.55 o 
  15   7  -7      254.34      325.37     93.86 o 
  16   7  -7      477.55      580.34    114.19 o 
  17   7  -7      152.32       93.86     76.65 o 
  18   7  -7       91.54      -61.01     61.01 o 
  19   7  -7      326.56      502.13    109.50 o 
  20   7  -7       74.23       35.98     75.08 o 
  21   7  -7      272.85      212.74     95.42 o 
  22   7  -7      528.59      561.57    115.76 o 
   1   8  -7       11.62       46.46     53.43 o 
   2   8  -7      773.48      740.08     89.59 o 
   3   8  -7      167.52      162.75     74.30 o 
   4   8  -7      326.49      391.31     73.55 o 
   5   8  -7      330.14      233.62     66.91 o 
   6   8  -7        7.82      -41.25    129.83 o 
   7   8  -7       66.13       57.70     54.06 o 
   8   8  -7      106.39      239.33     84.47 o 
   9   8  -7      529.42      561.57    114.19 o 
  10   8  -7       38.99       78.21     75.08 o 
  11   8  -7      116.68       79.78     73.52 o 
  12   8  -7      193.79      240.90     90.73 o 
  13   8  -7      122.75      189.28     90.73 o 
  14   8  -7       48.25       82.91     78.21 o 
  15   8  -7      494.55      738.33    126.71 o 
  16   8  -7       72.09      143.91     84.47 o 
  17   8  -7       31.46      148.61     89.16 o 
  18   8  -7       64.52       61.01     78.21 o 
   1   9  -7       16.91      128.84     65.64 o 
   2   9  -7      223.31      433.76     96.98 o 
   3   9  -7      388.99      376.60     79.64 o 
   4   9  -7       15.01       27.10     61.82 o 
   5   9  -7      154.79      151.73     87.60 o 
   6   9  -7      307.10      294.08    103.24 o 
   7   9  -7       90.12      198.66     89.16 o 
   8   9  -7       16.27      -75.08     75.08 o 
   9   9  -7      240.31      394.20    106.37 o 
  10   9  -7      272.28      214.30     98.55 o 
  11   9  -7       28.81      201.79     96.98 o 
  12   9  -7       51.51      132.96     89.16 o 
  13   9  -7       32.90      120.45     84.47 o 
   0   0  -6    37073.40    35033.32   1029.29 o 
   2   0  -6     4439.23     4349.15    111.16 o 
   4   0  -6    23243.23    22590.95    475.61 o 
   6   0  -6    12285.97    11953.61    214.58 o 
   8   0  -6    36401.55    38039.90    644.48 o 
  10   0  -6     2112.78     2219.69    120.45 o 
  12   0  -6     3081.81     2919.92    106.03 o 
  14   0  -6     2004.15     2099.91     93.86 o 
  16   0  -6     1715.93     1572.21    206.48 o 
  18   0  -6     3950.25     3781.07    265.14 o 
  20   0  -6     1960.71     1884.85    105.98 o 
  22   0  -6      756.74      707.13     75.12 o 
  24   0  -6      141.91      158.37     51.49 o 
  26   0  -6      508.46      733.83    136.87 o 
  28   0  -6     1693.81     1703.31    127.15 o 
  30   0  -6      213.22      306.72     74.03 o 
  32   0  -6      437.46      662.85     95.82 o 
  34   0  -6      577.61      552.19    126.71 o 
   0   1  -6     5533.20     5204.19    233.08 o 
   1   1  -6     9382.09     9357.78    177.92 o 
   2   1  -6     1412.27     1315.38     34.02 o 
   3   1  -6     6248.86     6337.21     93.89 o 
   4   1  -6     4120.29     4139.38     66.69 o 
   5   1  -6     2306.26     2295.67     40.21 o 
   6   1  -6     4362.72     4905.23     99.22 o 
   7   1  -6     9358.22     9600.71    128.71 o 
   8   1  -6     5012.92     5012.95     84.37 o 
   9   1  -6    14600.69    15256.27    214.57 o 
  10   1  -6     3599.28     3383.92     74.92 o 
  11   1  -6     1321.21     1599.46     59.00 o 
  12   1  -6     1116.60     1059.96     66.26 o 
  13   1  -6     3524.85     3430.75    201.79 o 
  14   1  -6      167.44      222.04     39.26 o 
  15   1  -6      700.80      648.30     57.49 o 
  16   1  -6     4279.44     4036.21    353.52 o 
  17   1  -6     8259.27     8467.05    228.25 o 
  18   1  -6      130.75      166.56     34.40 o 
  19   1  -6     2738.15     2712.42     83.65 o 
  20   1  -6     3631.05     3556.97     99.70 o 
  21   1  -6     2689.59     2752.23     99.34 o 
  22   1  -6     1776.62     1858.53     90.82 o 
  23   1  -6      274.82      219.63     37.80 o 
  24   1  -6      226.77      215.63     42.45 o 
  25   1  -6     1258.82     1268.25     74.02 o 
  26   1  -6      213.36      233.67     49.22 o 
  27   1  -6        8.86      -32.06     32.06 o 
  28   1  -6     1377.96     1189.99     78.02 o 
  29   1  -6      838.37      864.10     69.67 o 
  30   1  -6      164.54      119.30     48.92 o 
  31   1  -6      156.48      150.72     60.34 o 
  32   1  -6      193.64      229.19     57.63 o 
  33   1  -6      217.30      220.82     58.93 o 
   0   2  -6     3042.80     3325.91     91.95 o 
   1   2  -6     3382.00     3151.32     62.56 o 
   2   2  -6     2814.54     2841.58     66.67 o 
   3   2  -6     5591.79     5870.06     95.54 o 
   4   2  -6     2906.01     2872.23     47.79 o 
   5   2  -6    14307.12    13569.61    208.58 o 
   6   2  -6     1102.42     1203.44     36.07 o 
   7   2  -6     2166.16     2268.10     93.25 o 
   8   2  -6    12347.83    11743.19    191.39 o 
   9   2  -6     6206.75     6196.57    113.18 o 
  10   2  -6     1415.78     1554.92     52.61 o 
  11   2  -6      599.09      679.66     39.84 o 
  12   2  -6     2851.22     3024.96    104.52 o 
  13   2  -6     1010.75      870.75     61.94 o 
  14   2  -6     1355.41     1386.21     80.65 o 
  15   2  -6       80.47       52.86     31.57 o 
  16   2  -6     4473.96     4274.06    163.47 o 
  17   2  -6     3502.99     3515.27    129.29 o 
  18   2  -6      486.64      461.04     57.68 o 
  19   2  -6      920.04      929.26     94.64 o 
  20   2  -6      756.65      736.68     72.38 o 
  21   2  -6      103.73       89.24     43.10 o 
  22   2  -6      777.15      776.25     77.05 o 
  23   2  -6      741.84      829.48     82.60 o 
  24   2  -6      120.22      116.23     50.56 o 
  25   2  -6     1148.47     1146.14    101.11 o 
  26   2  -6      239.66      262.14     63.02 o 
  27   2  -6     1275.42     1277.30    109.12 o 
  28   2  -6      236.75      264.54     88.90 o 
  29   2  -6     1965.04     2256.22    133.34 o 
  30   2  -6      287.40      292.23     55.91 o 
  31   2  -6       84.78       91.85     50.41 o 
  32   2  -6      286.14      277.19     67.92 o 
  33   2  -6      537.43      644.49    134.21 o 
   0   3  -6     2005.98     1900.58    111.06 o 
   1   3  -6     2739.51     3070.15    105.59 o 
   2   3  -6     1191.17     1204.13     59.28 o 
   3   3  -6      463.75      459.66     29.51 o 
   4   3  -6    13534.37    13531.34    191.86 o 
   5   3  -6     1695.84     1734.85     43.11 o 
   6   3  -6     2174.49     2113.17     66.61 o 
   7   3  -6      288.81      262.63     21.29 o 
   8   3  -6    11954.11    12034.26    195.73 o 
   9   3  -6    12211.11    12441.22    204.02 o 
  10   3  -6     1589.56     1730.39     66.38 o 
  11   3  -6     2096.41     2239.04     67.23 o 
  12   3  -6     4005.79     3878.51    203.35 o 
  13   3  -6      753.04      844.05     62.79 o 
  14   3  -6       98.97       38.44     53.19 o 
  15   3  -6      772.94      885.94     66.75 o 
  16   3  -6      513.02      466.80     55.78 o 
  17   3  -6     2322.51     2083.72    154.86 o 
  18   3  -6      607.77      642.20     65.81 o 
  19   3  -6     1448.91     1219.81     87.93 o 
  20   3  -6      542.90      573.91     67.45 o 
  21   3  -6      241.77      238.95     51.95 o 
  22   3  -6      273.63      258.89    108.72 o 
  23   3  -6     1095.34     1040.01     91.79 o 
  24   3  -6      440.10      388.99    161.12 o 
  25   3  -6      131.81       99.18     66.48 o 
  26   3  -6      733.89      822.71     91.96 o 
  27   3  -6      557.68      724.12     87.06 o 
  28   3  -6      865.41      954.80    100.35 o 
  29   3  -6      280.61      342.39     75.87 o 
  30   3  -6      270.92      365.88    179.11 o 
  31   3  -6      187.85      112.47     66.52 o 
  32   3  -6      229.35      199.57     73.26 o 
   0   4  -6     8802.37     9022.07    168.61 o 
   1   4  -6      110.68      118.95     11.31 o 
   2   4  -6     1016.83      949.41     22.16 o 
   3   4  -6      256.56      258.45     14.92 o 
   4   4  -6      858.53      857.02     29.11 o 
   5   4  -6     2853.44     3105.29     56.40 o 
   6   4  -6     6180.33     6119.89    113.09 o 
   7   4  -6      990.10      972.41     37.24 o 
   8   4  -6     2244.00     2242.62     58.76 o 
   9   4  -6     1221.06     1206.39     44.43 o 
  10   4  -6      201.42      234.00     32.10 o 
  11   4  -6     2688.63     2623.83     75.71 o 
  12   4  -6       88.56      138.94     93.86 o 
  13   4  -6     4970.39     4745.08    148.62 o 
  14   4  -6      599.58      630.02     59.45 o 
  15   4  -6     2124.35     2234.48     98.95 o 
  16   4  -6     1622.00     1699.51    328.50 o 
  17   4  -6     4902.76     4487.91    150.96 o 
  18   4  -6      322.22      315.22     53.64 o 
  19   4  -6       35.34       60.10     41.86 o 
  20   4  -6      578.66      594.52     79.00 o 
  21   4  -6     1945.84     1999.64    183.02 o 
  22   4  -6      264.18      189.52     53.64 o 
  23   4  -6      122.15       66.35     56.31 o 
  24   4  -6      479.29      557.39     75.71 o 
  25   4  -6      198.44      212.99    107.93 o 
  26   4  -6      100.22      106.82     57.12 o 
  27   4  -6       61.80       60.26     54.78 o 
  28   4  -6      112.97       73.96     57.84 o 
  29   4  -6       10.37      -26.48     52.67 o 
  30   4  -6      234.58      168.64     72.90 o 
  31   4  -6        7.59       -7.59     54.67 o 
   0   5  -6     9442.39     9317.18    222.47 o 
   1   5  -6     2586.97     2380.92     55.52 o 
   2   5  -6       61.61       65.43     13.76 o 
   3   5  -6      758.59      755.81     25.45 o 
   4   5  -6     1129.28     1077.65     30.34 o 
   5   5  -6     4394.64     4472.23     78.20 o 
   6   5  -6      616.35      622.65     26.76 o 
   7   5  -6      391.02      458.48     33.18 o 
   8   5  -6     1212.91     1319.93     48.51 o 
   9   5  -6     1955.04     2110.07     61.68 o 
  10   5  -6      163.41      150.72     26.02 o 
  11   5  -6      241.48      231.76     41.34 o 
  12   5  -6      621.56      587.52     57.87 o 
  13   5  -6       70.75      100.47     51.62 o 
  14   5  -6      237.21      270.93     47.88 o 
  15   5  -6      144.96      204.81     44.24 o 
  16   5  -6      296.54      249.05     93.07 o 
  17   5  -6      190.41      198.22     81.34 o 
  18   5  -6      230.65      304.71     90.73 o 
  19   5  -6      735.93      748.93     75.71 o 
  20   5  -6        5.07       14.08     42.03 o 
  21   5  -6      522.44      431.10     68.34 o 
  22   5  -6      292.71      317.66     63.02 o 
  23   5  -6      807.09      926.79     91.13 o 
  24   5  -6      434.77      420.53     73.40 o 
  25   5  -6      303.63      219.40     64.53 o 
  26   5  -6      188.40      204.80     64.13 o 
  27   5  -6      379.93      377.09    138.44 o 
  28   5  -6      157.75      246.76     97.77 o 
  29   5  -6      815.41      763.62     99.97 o 
   0   6  -6      491.21      472.32     56.31 o 
   1   6  -6      204.37      212.06     23.79 o 
   2   6  -6      183.00      171.43     34.09 o 
   3   6  -6      796.63      764.55     37.75 o 
   4   6  -6     2284.03     2160.55    134.79 o 
   5   6  -6      282.73      277.94     28.52 o 
   6   6  -6      625.55      680.48     49.24 o 
   7   6  -6      212.15      189.65     33.72 o 
   8   6  -6      586.01      631.44     49.64 o 
   9   6  -6       89.41      134.90     35.36 o 
  10   6  -6      402.90      386.45     50.36 o 
  11   6  -6      124.80      138.34     42.08 o 
  12   6  -6     4090.29     4054.76    235.42 o 
  13   6  -6      125.43      164.88     83.69 o 
  14   6  -6      200.06      273.58     53.66 o 
  15   6  -6      304.78      309.05    138.44 o 
  16   6  -6      814.05      917.66     79.91 o 
  17   6  -6       20.99      -25.33     47.71 o 
  18   6  -6      397.64      407.41     63.54 o 
  19   6  -6      178.90      224.34     75.87 o 
  20   6  -6      350.47      394.80     65.01 o 
  21   6  -6       53.13       49.01     49.19 o 
  22   6  -6      243.33      343.62     66.75 o 
  23   6  -6      147.26      134.02     67.26 o 
  24   6  -6      188.72      160.28     62.14 o 
  25   6  -6       43.49        3.51     49.59 o 
  26   6  -6      248.12      223.69    104.81 o 
  27   6  -6       53.42       14.08     84.47 o 
   0   7  -6      681.33      509.95    100.11 o 
   1   7  -6      718.71      689.06     79.64 o 
   2   7  -6      167.87      202.01    167.38 o 
   3   7  -6      185.20      194.75     69.61 o 
   4   7  -6      272.49      297.65    122.79 o 
   5   7  -6      577.93      633.30     76.99 o 
   6   7  -6     1519.70     1727.35    130.62 o 
   7   7  -6       78.41       -8.66     46.10 o 
   9   7  -6      562.87      635.09    106.37 o 
  10   7  -6      474.61      412.97     92.29 o 
  11   7  -6       22.31       53.19     65.70 o 
  12   7  -6      103.91       90.73     70.39 o 
  13   7  -6      303.25      314.42     87.60 o 
  14   7  -6      220.83      183.02     78.21 o 
  15   7  -6      250.44      331.62     89.16 o 
  16   7  -6       75.50      209.61     81.34 o 
  17   7  -6      152.21      176.76     84.47 o 
  18   7  -6      561.67      830.63    123.58 o 
  19   7  -6      269.99      348.83     96.98 o 
  20   7  -6      271.12      301.90     93.86 o 
  21   7  -6      166.34      256.54     90.73 o 
   0   8  -6     1271.49     1115.32    147.04 o 
   1   8  -6       18.26      -48.67     48.67 o 
   2   8  -6       91.87       89.29     55.46 o 
   3   8  -6       94.85       79.20    125.14 o 
   4   8  -6      548.24      506.53     76.99 o 
   5   8  -6      124.73       64.71     57.39 o 
   6   8  -6      330.39      374.57     91.51 o 
   7   8  -6      358.49      378.55     98.55 o 
   8   8  -6      144.36      261.23     84.47 o 
   9   8  -6       65.24       46.93     70.39 o 
  10   8  -6       10.90       -7.82     67.26 o 
  11   8  -6      385.75      483.36    106.37 o 
  12   8  -6       50.74       87.60     70.39 o 
  13   8  -6      547.83      534.98    104.81 o 
  14   8  -6       23.71       -4.69     70.39 o 
  15   8  -6       36.10      220.56     89.16 o 
  16   8  -6        7.01       40.67     71.96 o 
  17   8  -6      367.12      258.10     90.73 o 
   0   9  -6      546.38      589.73    123.58 o 
   1   9  -6       40.57      100.57     62.43 o 
   2   9  -6        7.78      -44.41     52.96 o 
   3   9  -6       90.55      151.61     64.70 o 
   4   9  -6      309.47      364.47    104.81 o 
   5   9  -6      248.80      220.56     92.29 o 
   6   9  -6       47.14       45.36     86.03 o 
   7   9  -6      119.47       90.73     79.78 o 
   8   9  -6      198.23      281.57    100.11 o 
   9   9  -6       47.38      123.58     78.21 o 
  10   9  -6       27.86      -70.39     70.39 o 
  11   9  -6      148.86      151.73     89.16 o 
  12   9  -6      362.51      367.60    101.68 o 
   2   0  -5    55022.80    52710.48   1064.07 o 
   4   0  -5    24734.65    24796.34    416.02 o 
   6   0  -5    23457.23    23964.37    495.50 o 
   8   0  -5    20353.64    20329.69    356.11 o 
  10   0  -5    19969.46    20747.81    370.56 o 
  12   0  -5    10598.68    10334.09    256.05 o 
  14   0  -5     3228.50     3231.68    122.01 o 
  16   0  -5     4706.37     4557.92    148.62 o 
  18   0  -5     4518.13     4451.41    152.95 o 
  20   0  -5     3720.65     3537.22    246.37 o 
  22   0  -5     1230.07     1194.91     91.31 o 
  24   0  -5     1097.33     1177.83     97.77 o 
  26   0  -5    13474.03    13905.07    449.73 o 
  28   0  -5     1526.56     1714.09    128.90 o 
  30   0  -5     2053.56     2101.34    144.91 o 
  32   0  -5      411.00      325.59     79.68 o 
  34   0  -5       55.10       43.72     65.38 o 
   1   1  -5     3693.97     3734.58     68.16 o 
   2   1  -5      619.64      587.25     23.29 o 
   3   1  -5     3341.27     3287.42     53.19 o 
   4   1  -5     7885.70     7883.92    102.92 o 
   5   1  -5     9087.61     9223.76    110.00 o 
   6   1  -5     5641.96     5458.01    120.48 o 
   7   1  -5     5972.23     6228.62     96.29 o 
   8   1  -5     3949.93     4029.56     70.15 o 
   9   1  -5    14755.21    14407.62    277.80 o 
  10   1  -5     5119.56     5081.40    110.13 o 
  11   1  -5     5979.63     6081.67    130.58 o 
  12   1  -5     4164.98     4499.04    166.59 o 
  13   1  -5    17627.58    16879.91    389.84 o 
  14   1  -5    28652.83    28102.02    505.37 o 
  15   1  -5     5952.30     5702.11    140.64 o 
  16   1  -5     4130.15     3917.88    110.93 o 
  17   1  -5     2448.94     2413.74     87.12 o 
  18   1  -5     6944.57     6739.47    164.60 o 
  19   1  -5     1393.49     1463.43     77.77 o 
  20   1  -5     1302.66     1169.11     72.99 o 
  21   1  -5     1529.50     1506.79     84.57 o 
  22   1  -5      528.76      568.54     98.98 o 
  23   1  -5      286.37      312.81     48.78 o 
  24   1  -5      663.74      717.48     81.51 o 
  25   1  -5      202.46      210.22     40.81 o 
  26   1  -5      446.69      421.41     49.03 o 
  27   1  -5       47.34       64.56     35.98 o 
  28   1  -5       41.25       15.83     36.52 o 
  29   1  -5      235.20      377.84     66.62 o 
  30   1  -5      117.66       56.62     41.46 o 
  31   1  -5       17.02        9.90     40.44 o 
  32   1  -5      271.16      309.54     55.00 o 
  33   1  -5      320.00      243.60     54.52 o 
  34   1  -5      330.29      426.53     68.67 o 
   1   2  -5    15494.05    14862.10    484.92 o 
   2   2  -5     7170.22     7232.68    116.13 o 
   3   2  -5     7209.73     7214.43    101.95 o 
   4   2  -5     5456.90     5400.55     91.43 o 
   5   2  -5     1249.50     1216.83     33.30 o 
   6   2  -5      953.08      941.28     31.27 o 
   7   2  -5    10425.27    10711.32    171.07 o 
   8   2  -5     3026.14     2865.17     86.02 o 
   9   2  -5      606.66      605.36     61.64 o 
  10   2  -5     3795.86     3699.98     95.38 o 
  11   2  -5     4060.00     4218.33    118.84 o 
  12   2  -5     3029.67     3105.13    117.32 o 
  13   2  -5      716.74      666.02     54.74 o 
  14   2  -5    12519.84    11899.93    289.77 o 
  15   2  -5      122.46       66.79     32.50 o 
  16   2  -5     1028.79     1014.17    148.61 o 
  17   2  -5     3034.88     2831.70    118.10 o 
  18   2  -5      621.97      595.67     61.68 o 
  19   2  -5     1271.45     1491.37     93.84 o 
  20   2  -5     3424.51     3264.56    130.99 o 
  21   2  -5     2801.71     2904.47    124.93 o 
  22   2  -5      408.49      391.78     59.70 o 
  23   2  -5      816.59      717.02     76.58 o 
  24   2  -5     1422.16     1590.88    226.82 o 
  25   2  -5     1391.10     1452.53    107.57 o 
  26   2  -5      580.90      608.55     78.32 o 
  27   2  -5     2365.77     2701.91    144.61 o 
  28   2  -5      521.36      556.56     78.91 o 
  29   2  -5       10.73       -2.05     61.01 o 
  30   2  -5       28.34      -24.46     50.36 o 
  31   2  -5      865.78      867.54    144.01 o 
  32   2  -5      414.66      485.39     69.84 o 
  33   2  -5      270.10      354.27     65.32 o 
   1   3  -5     7481.94     7471.54    107.08 o 
   2   3  -5     3048.70     2925.43     43.81 o 
   3   3  -5     7291.67     6917.73    100.72 o 
   4   3  -5      155.32      129.78     10.91 o 
   5   3  -5      500.80      569.70     25.52 o 
   6   3  -5     6136.78     6114.43    108.28 o 
   7   3  -5       83.15       56.27     15.28 o 
   8   3  -5     2973.94     3024.55     67.24 o 
   9   3  -5     2304.99     2429.09     68.19 o 
  10   3  -5     2651.68     2735.71    139.78 o 
  11   3  -5     3595.57     3706.24    137.27 o 
  12   3  -5      458.03      465.54     46.30 o 
  13   3  -5     2358.61     2180.32     87.38 o 
  14   3  -5      519.60      548.44     54.74 o 
  15   3  -5     2453.04     2453.80    100.10 o 
  16   3  -5       78.10       36.71     31.85 o 
  17   3  -5      682.17      593.17     77.43 o 
  18   3  -5      515.89      524.03     58.00 o 
  19   3  -5      220.33      224.70     76.65 o 
  20   3  -5       63.59        2.70     35.26 o 
  21   3  -5     1626.60     1643.88     96.66 o 
  22   3  -5     1124.44     1064.05     85.59 o 
  23   3  -5      372.82      457.75    126.71 o 
  24   3  -5     1060.15     1131.28    123.58 o 
  25   3  -5      893.06      809.14     83.72 o 
  26   3  -5     1703.59     1649.66    118.22 o 
  27   3  -5      118.15      122.39     57.79 o 
  28   3  -5      419.87      371.71     70.65 o 
  29   3  -5      218.02       99.35     56.65 o 
  30   3  -5      129.37      186.67    109.50 o 
  31   3  -5      493.33      657.48     93.49 o 
  32   3  -5       60.68       66.34     63.33 o 
   1   4  -5     2591.23     2547.03     45.27 o 
   2   4  -5     1443.74     1519.26     33.11 o 
   3   4  -5     3073.00     3049.51     56.59 o 
   4   4  -5      675.77      704.67     30.16 o 
   5   4  -5     6977.12     6877.20    109.25 o 
   6   4  -5      904.06      958.94     36.91 o 
   7   4  -5      673.44      743.14     35.32 o 
   8   4  -5     1119.58     1053.80     44.70 o 
   9   4  -5     6690.36     6923.62    148.11 o 
  10   4  -5      749.29      773.74     43.88 o 
  11   4  -5     5470.64     5376.52    407.49 o 
  12   4  -5      871.71      859.72    109.50 o 
  13   4  -5     5429.64     5103.48    154.75 o 
  14   4  -5      278.23      311.86     46.30 o 
  15   4  -5     4233.85     4213.50    139.37 o 
  16   4  -5      692.47      654.48     63.54 o 
  17   4  -5      242.22      243.20     46.30 o 
  18   4  -5      916.39     1014.34    100.90 o 
  19   4  -5     2056.67     2039.86    136.09 o 
  20   4  -5      326.19      339.95     55.65 o 
  21   4  -5      746.06      622.58     70.69 o 
  22   4  -5      689.36      605.80     96.98 o 
  23   4  -5      938.92      854.52     84.40 o 
  24   4  -5      171.84      164.25     56.12 o 
  25   4  -5      494.36      409.12    117.32 o 
  26   4  -5      342.58      338.54     69.53 o 
  27   4  -5       57.61       46.61     54.36 o 
  28   4  -5      182.62      199.81     65.02 o 
  29   4  -5       11.97      -48.79     48.79 o 
  30   4  -5      236.16      159.56     98.55 o 
  31   4  -5      115.16       35.09     61.99 o 
   1   5  -5     4831.59     4923.73     85.60 o 
   2   5  -5     1248.05     1160.51     37.02 o 
   3   5  -5     6986.72     7312.76    109.60 o 
   4   5  -5     2064.45     2111.85     49.41 o 
   5   5  -5      162.21      147.33     18.28 o 
   6   5  -5     1110.55     1050.55     38.39 o 
   7   5  -5     2310.03     2473.39     54.68 o 
   8   5  -5     2994.34     3137.35     63.34 o 
   9   5  -5      529.15      540.47     26.54 o 
  10   5  -5      110.78      128.42     34.72 o 
  11   5  -5      769.45      782.29     61.90 o 
  12   5  -5      902.13      922.11     76.65 o 
  13   5  -5      855.82      880.01     68.34 o 
  14   5  -5      159.24      115.26     41.86 o 
  15   5  -5      111.66      175.65     65.70 o 
  16   5  -5      105.57      111.89     43.80 o 
  17   5  -5      892.09     1088.90     82.87 o 
  18   5  -5      267.26      271.37     52.46 o 
  19   5  -5      785.89      789.61     75.71 o 
  20   5  -5      119.25       72.26     42.49 o 
  21   5  -5      850.86      895.84     83.98 o 
  22   5  -5     1519.45     1646.47    112.27 o 
  23   5  -5      542.31      538.41     73.55 o 
  24   5  -5      357.86      317.74     65.64 o 
  25   5  -5       66.67       65.04     52.89 o 
  26   5  -5      546.95      564.70    125.14 o 
  27   5  -5      729.71      564.13     83.44 o 
  28   5  -5      238.29      250.35    177.54 o 
  29   5  -5       10.96      -23.46     90.73 o 
   1   6  -5      718.68      689.18     54.64 o 
   2   6  -5       30.56       24.11     20.48 o 
   3   6  -5      258.90      194.99     26.60 o 
   4   6  -5     3401.09     3319.29     80.30 o 
   5   6  -5      331.39      433.42     44.59 o 
   6   6  -5     1266.74     1254.87     75.29 o 
   7   6  -5       92.92       96.61     53.55 o 
   8   6  -5      966.36      883.52     84.13 o 
   9   6  -5       69.84       81.39     35.33 o 
  10   6  -5     2880.25     2764.81    109.55 o 
  11   6  -5      250.55      336.26     49.14 o 
  12   6  -5      266.73      291.65     50.56 o 
  13   6  -5      282.24      305.01     51.42 o 
  14   6  -5     3683.73     3886.53    138.65 o 
  15   6  -5      518.16      748.80    182.24 o 
  16   6  -5     1448.87     1672.78    103.97 o 
  17   6  -5      104.93      148.56     75.08 o 
  18   6  -5     1181.64     1168.65    175.98 o 
  19   6  -5      119.05       71.17     46.46 o 
  20   6  -5      714.07      874.59     84.04 o 
  21   6  -5      103.57      157.88     60.22 o 
  22   6  -5      168.08      209.50     59.70 o 
  23   6  -5      178.71      232.10     61.38 o 
  24   6  -5      355.54      450.01     74.08 o 
  25   6  -5       56.45      140.78     93.86 o 
  26   6  -5       10.18       21.90     81.34 o 
  27   6  -5       49.98       79.78     96.98 o 
   1   7  -5      686.28      727.39     49.90 o 
   2   7  -5     2708.54     2888.11    142.02 o 
   3   7  -5      931.96      931.05     49.37 o 
   4   7  -5     1855.47     1634.26     61.55 o 
   5   7  -5      285.48      324.77     42.91 o 
   6   7  -5       67.49      105.57     35.08 o 
   7   7  -5      456.45      342.31     52.22 o 
   8   7  -5     1105.68     1185.05     81.55 o 
   9   7  -5       48.05      100.68     41.72 o 
  10   7  -5      146.07      168.22     53.97 o 
  11   7  -5     1128.99     1224.05    114.19 o 
  12   7  -5      289.34      309.37     53.90 o 
  13   7  -5       99.95      134.96     45.89 o 
  14   7  -5      248.14      281.88     58.66 o 
  15   7  -5      229.01      276.24    107.15 o 
  16   7  -5      800.04      907.74     83.46 o 
  17   7  -5       27.56       93.24     49.14 o 
  18   7  -5      130.98       95.42     50.88 o 
  19   7  -5       16.20      -21.41     47.41 o 
  20   7  -5      118.46      200.52     59.17 o 
  21   7  -5      478.76      328.50     98.55 o 
  22   7  -5      362.61      261.23     95.42 o 
  23   7  -5      152.95       37.54     89.16 o 
   1   8  -5      281.07      277.02     64.70 o 
   2   8  -5      659.65      756.03     86.78 o 
   3   8  -5      322.23      426.29     70.76 o 
   4   8  -5      536.30      555.90     86.03 o 
   5   8  -5      343.14      298.77     92.29 o 
   6   8  -5      120.44      118.88     73.52 o 
   7   8  -5       51.81      173.63     79.78 o 
   8   8  -5      192.14      295.65     87.60 o 
   9   8  -5      795.17      932.30    125.14 o 
  10   8  -5       63.01       57.88     68.83 o 
  11   8  -5      415.27      453.64    100.11 o 
  12   8  -5       53.22      170.51     79.78 o 
  13   8  -5      494.06      497.44    104.81 o 
  14   8  -5      135.02      150.17     79.78 o 
  15   8  -5      722.44      586.60    109.50 o 
   1   9  -5       20.22        6.50     55.78 o 
   2   9  -5      322.43      230.09     68.55 o 
   3   9  -5      405.29      353.52    100.11 o 
   4   9  -5       62.14       -4.69     73.52 o 
   5   9  -5      100.26      128.27     86.03 o 
   6   9  -5      118.45      165.81     87.60 o 
   7   9  -5       35.93       51.62     78.21 o 
   8   9  -5       42.65       82.91     78.21 o 
   9   9  -5      396.53      325.37    100.11 o 
  10   9  -5      270.46      280.00     92.29 o 
   1  10  -5      243.92      240.90    100.11 o 
   2  10  -5       19.14       -3.13     86.03 o 
   0   0  -4    11686.29    12240.39    367.60 o 
   2   0  -4     7665.63     7739.59    170.87 o 
   4   0  -4    19239.96    19929.88    419.74 o 
   6   0  -4     5893.95     6047.06    100.74 o 
   8   0  -4      516.90      517.85     30.62 o 
  10   0  -4    16557.28    16556.18    295.90 o 
  12   0  -4     1656.90     1954.97    198.66 o 
  14   0  -4     7307.68     6948.77    190.69 o 
  16   0  -4     3080.17     3010.52    154.86 o 
  18   0  -4      192.62      215.07     44.54 o 
  20   0  -4     1031.28     1089.59     85.94 o 
  22   0  -4     1063.64      912.46     81.55 o 
  24   0  -4      489.60      525.53     68.74 o 
  26   0  -4       43.58       68.25     48.10 o 
  28   0  -4     5193.48     5509.43    262.80 o 
  30   0  -4     1458.06     1328.92    116.88 o 
  32   0  -4      193.40       67.98    109.50 o 
  34   0  -4     1065.68     1140.48    150.95 o 
   0   1  -4    12693.73    12793.09    733.64 o 
   1   1  -4    12738.11    12774.06    191.89 o 
   2   1  -4    10725.81    10999.57    146.55 o 
   3   1  -4    14182.56    14051.89    169.15 o 
   4   1  -4     2447.35     2648.77     40.39 o 
   5   1  -4      742.81      788.32     22.90 o 
   6   1  -4     5119.04     5080.22     80.93 o 
   7   1  -4      643.12      585.13     25.19 o 
   8   1  -4     8083.68     8309.58    136.98 o 
   9   1  -4      490.79      452.88     32.51 o 
  10   1  -4     9423.90     9830.79    191.58 o 
  11   1  -4     6474.64     6062.99    114.40 o 
  12   1  -4     9354.77     9094.99    188.62 o 
  13   1  -4    12515.67    12013.39    241.31 o 
  14   1  -4     2394.83     2297.86     77.20 o 
  15   1  -4     1176.69     1117.78     60.59 o 
  16   1  -4     5019.14     4724.54    123.49 o 
  17   1  -4     4458.59     4195.61    116.91 o 
  18   1  -4      678.90      615.64     51.46 o 
  19   1  -4     3782.53     3736.84    123.93 o 
  20   1  -4      457.94      535.45     50.70 o 
  21   1  -4      495.78      510.93    123.01 o 
  22   1  -4      394.92      362.56     48.27 o 
  23   1  -4       34.22       10.02     32.43 o 
  24   1  -4       29.86       -3.00     31.51 o 
  25   1  -4     1450.76     1579.26     94.48 o 
  26   1  -4     1344.71     1390.68     90.38 o 
  27   1  -4      355.37      292.50     75.96 o 
  28   1  -4      567.70      583.13     76.09 o 
  29   1  -4      985.16     1033.32     73.25 o 
  30   1  -4      335.34      350.67     53.16 o 
  31   1  -4       81.21       91.46     41.25 o 
  32   1  -4       48.25       38.95     42.01 o 
  33   1  -4      374.42      518.70     63.19 o 
  34   1  -4      188.54      178.62     51.57 o 
   0   2  -4     1948.48     2189.97    103.24 o 
   1   2  -4    10556.25    10098.92    182.55 o 
   2   2  -4     4647.35     4684.03     78.22 o 
   3   2  -4     2692.25     2498.26     41.27 o 
   4   2  -4     4858.00     4670.84     81.62 o 
   5   2  -4     2581.37     2531.70     63.89 o 
   6   2  -4     1493.25     1545.56     36.17 o 
   7   2  -4     2222.99     2068.60     48.93 o 
   8   2  -4     1994.95     1896.01     47.38 o 
   9   2  -4    14616.71    14130.07    251.64 o 
  10   2  -4    12593.34    12975.90    239.90 o 
  11   2  -4     5630.56     5552.40    124.08 o 
  12   2  -4    10624.02     9981.91    243.88 o 
  13   2  -4      322.83      366.15     40.27 o 
  14   2  -4     1469.63     1511.68     72.39 o 
  15   2  -4     2048.58     2147.99    143.91 o 
  16   2  -4     9938.54    10009.19    250.97 o 
  17   2  -4     1474.28     1466.47     87.05 o 
  18   2  -4     4197.80     4135.32    240.12 o 
  19   2  -4     1071.24      979.42     76.15 o 
  20   2  -4     2040.90     2020.43     98.62 o 
  21   2  -4     1043.39     1001.61    106.37 o 
  22   2  -4      453.46      469.43     61.54 o 
  23   2  -4      243.53      182.51     47.73 o 
  24   2  -4      426.28      373.64     60.35 o 
  25   2  -4      613.29      585.86     73.63 o 
  26   2  -4      402.09      416.73     85.25 o 
  27   2  -4      701.56      735.24    100.11 o 
  28   2  -4      216.66      280.88     64.56 o 
  29   2  -4     1048.99     1075.18    204.92 o 
  30   2  -4      112.80      112.08     61.63 o 
  31   2  -4       15.07      -26.53     54.39 o 
  32   2  -4       44.35      109.56     59.37 o 
  33   2  -4      318.71      483.95     70.04 o 
   0   3  -4    16840.87    16407.72    284.29 o 
   1   3  -4     5120.57     4782.21     74.22 o 
   2   3  -4     1899.46     1986.75     44.80 o 
   3   3  -4     2704.87     2641.20     47.73 o 
   4   3  -4    13549.25    13395.82    184.44 o 
   5   3  -4      148.63      145.94     17.25 o 
   6   3  -4     1513.06     1393.49     31.12 o 
   7   3  -4     1475.43     1491.98     42.75 o 
   8   3  -4    11473.48    11438.04    185.89 o 
   9   3  -4      279.14      281.96     26.45 o 
  10   3  -4     2893.60     3056.03     78.78 o 
  11   3  -4     4644.76     4877.34    122.77 o 
  12   3  -4     9087.73     8452.63    224.47 o 
  13   3  -4     2258.30     2289.76     89.51 o 
  14   3  -4     3294.02     3356.14    113.93 o 
  15   3  -4     2575.26     2599.52    101.10 o 
  16   3  -4     8452.41     8044.60    216.72 o 
  17   3  -4      620.57      596.04     57.39 o 
  18   3  -4      229.46      173.13     40.52 o 
  19   3  -4     2633.02     2668.91    110.54 o 
  20   3  -4     1534.82     1527.67    163.47 o 
  21   3  -4      384.44      536.49    138.44 o 
  22   3  -4       28.24        8.57     40.59 o 
  23   3  -4      204.19      362.70     89.16 o 
  24   3  -4     3154.09     2950.41    399.67 o 
  25   3  -4      324.22      338.69     92.29 o 
  26   3  -4      271.89      224.75     60.14 o 
  27   3  -4     1397.42     1202.84    107.15 o 
  28   3  -4     1596.24     1670.77    122.88 o 
  29   3  -4     1455.60     1371.40    121.23 o 
  30   3  -4       87.63       64.53     61.01 o 
  31   3  -4       53.83       37.04     59.01 o 
  32   3  -4      537.92      560.09     90.19 o 
  33   3  -4      215.54      313.88     76.37 o 
   0   4  -4     5294.89     5436.68    113.80 o 
   1   4  -4     6627.34     6739.55     95.50 o 
   2   4  -4      681.45      688.84     35.22 o 
   3   4  -4    10288.32    10389.08    170.43 o 
   4   4  -4     3007.44     2979.10     69.37 o 
   5   4  -4      570.22      585.37     25.15 o 
   6   4  -4     2736.99     2707.35     54.37 o 
   7   4  -4    11670.52    11867.88    171.29 o 
   8   4  -4     2629.83     2698.32     54.34 o 
   9   4  -4     1295.84     1279.36     57.06 o 
  10   4  -4     3155.28     3046.11    104.80 o 
  11   4  -4     4787.44     4773.52    138.79 o 
  12   4  -4     1833.56     1908.86     81.76 o 
  13   4  -4     4545.44     4368.28    137.68 o 
  14   4  -4       14.17       17.21     29.32 o 
  15   4  -4     4180.79     4049.15    133.84 o 
  16   4  -4      543.34      593.67     58.62 o 
  17   4  -4     2650.18     2491.24    106.03 o 
  18   4  -4     1242.79     1279.94    109.50 o 
  19   4  -4      430.40      340.26     54.06 o 
  20   4  -4      994.84      938.60    130.62 o 
  21   4  -4     1629.42     1592.99    102.42 o 
  22   4  -4      188.94      136.18     49.14 o 
  23   4  -4       65.91       50.23     43.97 o 
  24   4  -4      503.68      418.42     67.04 o 
  25   4  -4      455.37      491.36     71.39 o 
  26   4  -4      107.82      104.68     52.22 o 
  27   4  -4       57.38       96.27     52.89 o 
  28   4  -4      363.05      272.29     67.62 o 
  29   4  -4      145.94       33.46    110.28 o 
  30   4  -4       70.24       48.30     56.43 o 
  31   4  -4      422.87      602.24    145.48 o 
   0   5  -4     2643.54     2542.43     89.76 o 
   1   5  -4     5418.90     5204.37    102.42 o 
   2   5  -4     1152.53     1023.56     61.74 o 
   3   5  -4     1281.86     1216.05     45.31 o 
   4   5  -4      121.75       99.99     26.19 o 
   5   5  -4     1776.67     1817.41     46.67 o 
   6   5  -4      388.06      348.12     24.18 o 
   7   5  -4     1266.00     1307.50     40.45 o 
   8   5  -4     1477.69     1499.04     61.09 o 
   9   5  -4     4274.19     4270.33    195.02 o 
  10   5  -4     1670.32     1643.03     55.45 o 
  11   5  -4      934.24      930.58     52.03 o 
  12   5  -4      703.20      703.00     59.17 o 
  13   5  -4      961.56      952.39     69.92 o 
  14   5  -4      116.39       97.77     38.71 o 
  15   5  -4      387.13      206.09     45.89 o 
  16   5  -4       45.95       34.65     37.04 o 
  17   5  -4      323.29      317.86     63.35 o 
  18   5  -4      542.50      665.74     68.34 o 
  19   5  -4     1076.96     1167.15     87.93 o 
  20   5  -4      632.75      694.00     71.34 o 
  21   5  -4       86.57      109.89     46.53 o 
  22   5  -4      511.55      620.25     74.08 o 
  23   5  -4      476.51      588.47     79.78 o 
  24   5  -4      852.68      898.00    114.97 o 
  25   5  -4     1077.72     1039.57     98.44 o 
  26   5  -4      361.54      302.40    118.88 o 
  27   5  -4      179.00      193.12     61.61 o 
  28   5  -4      182.75      128.27    101.68 o 
  29   5  -4      323.37      447.38    123.58 o 
  30   5  -4      123.15      175.20    114.19 o 
   0   6  -4     1061.04      942.80     63.01 o 
   1   6  -4      357.22      337.07     31.02 o 
   2   6  -4     1328.86     1280.39     82.41 o 
   3   6  -4      982.57     1026.52     47.84 o 
   4   6  -4     1173.27     1168.45     49.85 o 
   5   6  -4      193.73      198.38     34.54 o 
   6   6  -4     1463.26     1390.84     65.90 o 
   7   6  -4      499.27      566.14     46.83 o 
   8   6  -4     1880.24     1810.01     89.45 o 
   9   6  -4      124.74      157.69     39.82 o 
  10   6  -4       27.16       44.56     36.45 o 
  11   6  -4      412.60      420.23     53.43 o 
  12   6  -4     2843.36     3093.61    119.32 o 
  13   6  -4      505.73      517.44     58.98 o 
  14   6  -4      127.80      143.35     45.36 o 
  15   6  -4       73.81       91.49     41.99 o 
  16   6  -4     1557.69     1651.38     99.99 o 
  17   6  -4        0.19       12.18     41.47 o 
  18   6  -4      838.07      983.66     82.35 o 
  19   6  -4      726.93      734.24     76.87 o 
  20   6  -4      734.26      697.77    114.19 o 
  21   6  -4       42.17       34.43     45.84 o 
  22   6  -4      521.92      524.34     71.69 o 
  23   6  -4       72.42       63.08     50.56 o 
  24   6  -4      382.93      486.49    114.19 o 
  25   6  -4       10.14       57.88     81.34 o 
  26   6  -4       24.02      183.02     96.98 o 
  27   6  -4       18.50       61.01     86.03 o 
   0   7  -4     1702.82     1912.07    169.72 o 
   1   7  -4     1637.92     1722.80     62.94 o 
   2   7  -4      412.79      413.11     48.54 o 
   3   7  -4      125.10      124.55     29.34 o 
   4   7  -4      992.40      965.11     69.09 o 
   5   7  -4      160.07      143.86     32.29 o 
   6   7  -4     1100.79     1152.81     84.47 o 
   7   7  -4      182.72      117.98     86.82 o 
   8   7  -4      194.50      211.62     47.65 o 
   9   7  -4      339.57      312.66     51.00 o 
  10   7  -4      503.90      511.14    113.41 o 
  11   7  -4       47.61       -7.57     38.15 o 
  12   7  -4      154.32      140.99     46.42 o 
  13   7  -4       34.23       64.65     43.68 o 
  14   7  -4       88.02      123.18     45.81 o 
  15   7  -4      181.02      280.72     54.74 o 
  16   7  -4      282.54      202.77     53.57 o 
  17   7  -4      100.98      160.78     52.78 o 
  18   7  -4      122.17      122.24     81.34 o 
  19   7  -4      376.15      365.43    148.61 o 
  20   7  -4       12.72       39.11     76.65 o 
  21   7  -4      204.30       75.08     79.78 o 
  22   7  -4       46.76      -73.52     73.52 o 
  23   7  -4      149.73       76.65     92.29 o 
  24   7  -4      609.79      727.38    132.96 o 
   0   8  -4     1336.74     1354.66    150.17 o 
   1   8  -4       94.49      119.49     54.06 o 
   2   8  -4      127.46      138.45     68.83 o 
   3   8  -4      330.72      453.02     73.52 o 
   4   8  -4      386.11      336.32     90.73 o 
   5   8  -4       56.21       81.34     71.96 o 
   6   8  -4      665.37      663.25    109.50 o 
   7   8  -4      234.11      344.14     89.16 o 
   8   8  -4      150.67      201.79     78.21 o 
   9   8  -4      154.37      128.27     75.08 o 
  10   8  -4      235.86      228.38     79.78 o 
  11   8  -4      426.42      630.40    104.81 o 
  12   8  -4      203.64      165.81     75.08 o 
  13   8  -4      594.80      771.18    114.19 o 
  14   8  -4       27.90       54.75     67.26 o 
   0   9  -4      311.87      469.28    111.06 o 
   1   9  -4       59.93       56.87     55.89 o 
   2   9  -4      181.15      173.63     89.16 o 
   3   9  -4       16.16      -42.24     71.96 o 
   4   9  -4       27.80      142.35     81.34 o 
   5   9  -4      437.41      441.12    101.68 o 
   6   9  -4       29.09       45.36     73.52 o 
   7   9  -4      291.89      225.25     90.73 o 
   8   9  -4       82.62      136.09     81.34 o 
   9   9  -4        4.14       45.36     73.52 o 
   3  10  -4       94.76       21.90     84.47 o 
   2   0  -3    35544.93    35001.55    574.69 o 
   4   0  -3     9424.62     9712.99    172.14 o 
   6   0  -3    41269.37    40754.84    844.46 o 
   8   0  -3    15459.28    16085.31    283.56 o 
  10   0  -3     1972.68     2014.89     94.64 o 
  12   0  -3     1607.55     1454.77     98.55 o 
  14   0  -3      997.09     1129.40    103.24 o 
  16   0  -3     5878.41     5643.88    245.59 o 
  18   0  -3     2127.47     2064.83    143.91 o 
  20   0  -3     2572.56     2402.71    164.25 o 
  22   0  -3    12146.74    12237.64    322.30 o 
  24   0  -3     3502.03     3434.67    147.14 o 
  26   0  -3     1743.01     1644.04    216.65 o 
  28   0  -3     2877.99     2700.93    149.20 o 
  30   0  -3     1647.29     1666.58    128.95 o 
  32   0  -3     2170.65     2290.53    229.95 o 
  34   0  -3      434.76      528.76     89.76 o 
   1   1  -3     7999.61     8283.54    125.09 o 
   2   1  -3     9791.14     9584.69    128.11 o 
   3   1  -3    11693.87    11991.98    161.23 o 
   4   1  -3    18885.59    19340.27    252.50 o 
   5   1  -3     6794.58     6587.50     94.93 o 
   6   1  -3     7186.40     7253.20    105.45 o 
   7   1  -3     4621.44     4557.58     82.64 o 
   8   1  -3     1237.33     1283.86     36.35 o 
   9   1  -3    14759.39    14777.24    206.45 o 
  10   1  -3    29391.97    29118.73    435.99 o 
  11   1  -3    20489.16    21248.68    324.33 o 
  12   1  -3     9634.52    10932.51    216.36 o 
  13   1  -3     8316.25     8900.07    187.46 o 
  14   1  -3    18719.02    18565.15    343.69 o 
  15   1  -3    12050.07    12041.62    242.78 o 
  16   1  -3     3537.35     3227.54    164.33 o 
  17   1  -3     1219.93     1253.56    126.23 o 
  18   1  -3     3865.33     3819.86    112.54 o 
  19   1  -3     7984.31     7882.56    186.11 o 
  20   1  -3     3306.45     3486.49    111.77 o 
  21   1  -3     2445.56     2376.12    117.25 o 
  22   1  -3     1077.31      976.92     68.77 o 
  23   1  -3     2046.68     2093.32    165.26 o 
  24   1  -3      255.59      284.36     46.96 o 
  25   1  -3      170.81      129.63     42.27 o 
  26   1  -3      555.53      485.94     59.57 o 
  27   1  -3      138.68      152.18     47.05 o 
  28   1  -3      203.41      141.67     63.21 o 
  29   1  -3      208.65      154.27     50.87 o 
  30   1  -3       31.81      -14.49     35.83 o 
  31   1  -3       28.14       44.75     40.26 o 
  32   1  -3      163.83      132.69     46.03 o 
  33   1  -3      734.33      837.39     72.94 o 
  34   1  -3      613.75      718.18     72.39 o 
   1   2  -3     3144.20     3251.99     57.89 o 
   2   2  -3    15524.16    15600.81    207.41 o 
   3   2  -3    11787.65    11578.14    172.44 o 
   4   2  -3     7237.11     7191.58     93.63 o 
   5   2  -3      817.73      803.74     24.75 o 
   6   2  -3     9863.62     9871.98    143.14 o 
   7   2  -3    16407.48    16474.65    225.47 o 
   8   2  -3      735.25      733.68     34.14 o 
   9   2  -3     1547.36     1604.41     49.56 o 
  10   2  -3     6179.67     5988.65    136.20 o 
  11   2  -3     2628.53     2536.77     70.12 o 
  12   2  -3     4793.22     4932.42    137.10 o 
  13   2  -3     2851.12     3195.78    103.38 o 
  14   2  -3     9123.03     9070.31    226.62 o 
  15   2  -3      653.34      703.53     55.89 o 
  16   2  -3      400.98      360.81     44.54 o 
  17   2  -3     1973.29     1972.50     75.55 o 
  18   2  -3      622.75      599.57     49.35 o 
  19   2  -3      336.63      377.53     44.07 o 
  20   2  -3     1233.46     1189.38     72.81 o 
  21   2  -3     2872.73     2827.85    172.27 o 
  22   2  -3      328.48      271.47     44.20 o 
  23   2  -3     2435.55     2583.34    129.98 o 
  24   2  -3     1445.54     1310.49    167.67 o 
  25   2  -3     1729.96     1592.60     93.20 o 
  26   2  -3      230.62      206.29     48.11 o 
  27   2  -3     2759.17     3068.85    147.06 o 
  28   2  -3      374.01      440.05    130.62 o 
  29   2  -3      224.06      244.32     67.40 o 
  30   2  -3      231.13      247.75     57.89 o 
  31   2  -3     1730.16     1802.85    115.59 o 
  32   2  -3      183.36      185.70     67.58 o 
  33   2  -3      120.41      203.24     69.74 o 
  34   2  -3      154.28      161.13     68.29 o 
   1   3  -3     1443.31     1443.43     33.95 o 
   2   3  -3    18634.53    19555.74    261.99 o 
   3   3  -3     2395.09     2167.63     59.38 o 
   4   3  -3      733.65      791.62     24.26 o 
   5   3  -3      408.49      446.06     25.05 o 
   6   3  -3     6764.09     6562.94     99.20 o 
   7   3  -3     1938.62     2053.51     66.91 o 
   8   3  -3      831.61      854.19     31.61 o 
   9   3  -3     6740.64     6857.70    155.95 o 
  10   3  -3     2721.04     2571.65     71.04 o 
  11   3  -3      147.01      187.55     32.02 o 
  12   3  -3      423.52      409.84     42.03 o 
  13   3  -3     4151.10     4178.97    128.83 o 
  14   3  -3      778.48      740.32     56.76 o 
  15   3  -3     5611.05     5726.12    161.39 o 
  16   3  -3     1087.23     1009.03     69.03 o 
  17   3  -3       88.45       84.09     33.72 o 
  18   3  -3     1154.55     1169.99     79.43 o 
  19   3  -3     1865.66     1652.67    136.09 o 
  20   3  -3      335.32      267.90     49.99 o 
  21   3  -3      390.09      432.07     57.87 o 
  22   3  -3       22.29       30.07     39.09 o 
  23   3  -3     1601.43     1715.28    108.13 o 
  24   3  -3      478.76      582.89    120.45 o 
  25   3  -3      484.43      510.22     70.38 o 
  26   3  -3      188.19      218.39     56.00 o 
  27   3  -3      434.50      575.75     77.21 o 
  28   3  -3      526.98      406.82     72.14 o 
  29   3  -3      507.63      565.84     95.42 o 
  30   3  -3      130.47       45.36     54.67 o 
  31   3  -3      152.68      117.91     61.82 o 
  32   3  -3      372.10      511.73     86.44 o 
  33   3  -3       93.18       86.03    114.19 o 
   1   4  -3     1312.09     1330.29     40.57 o 
   2   4  -3       15.40       11.54     15.24 o 
   3   4  -3     5017.09     5103.08     96.11 o 
   4   4  -3       83.27      110.08     18.74 o 
   5   4  -3     2864.37     2877.97     56.93 o 
   6   4  -3     1263.73     1266.32     36.29 o 
   7   4  -3       46.39       51.23     14.05 o 
   8   4  -3     1216.36     1301.62     39.35 o 
   9   4  -3     1854.02     1841.76     78.80 o 
  10   4  -3      345.00      372.95     28.09 o 
  11   4  -3     4247.63     4128.84    126.08 o 
  12   4  -3     1130.94     1208.80     70.23 o 
  13   4  -3     1248.32     1160.22    150.95 o 
  14   4  -3     1447.35     1489.42    102.46 o 
  15   4  -3     8107.81     7651.27    206.76 o 
  16   4  -3       89.20      163.87     38.15 o 
  17   4  -3       88.90       90.80     44.58 o 
  18   4  -3       74.04      150.81     39.46 o 
  19   4  -3     9445.64     9509.89    256.95 o 
  20   4  -3      423.38      479.05     60.09 o 
  21   4  -3       12.70        6.02     49.27 o 
  22   4  -3     1086.51     1058.98     85.94 o 
  23   4  -3      417.33      449.70     64.81 o 
  24   4  -3      199.58      181.95     51.11 o 
  25   4  -3       43.83       80.96     46.52 o 
  26   4  -3      290.53      330.28     88.38 o 
  27   4  -3        7.95       14.93     47.33 o 
  28   4  -3      162.61      116.73     53.75 o 
  29   4  -3       66.34       51.89     52.37 o 
  30   4  -3      113.92       65.70     92.29 o 
  31   4  -3       39.41      -29.72     87.60 o 
  32   4  -3      414.20      489.62    139.22 o 
   1   5  -3      570.60      549.27     34.13 o 
   2   5  -3     4237.93     4272.64     89.90 o 
   3   5  -3     6823.60     7140.52    131.55 o 
   4   5  -3     1244.11     1212.47     48.54 o 
   5   5  -3      691.64      760.44     37.18 o 
   6   5  -3     1090.60     1136.68     39.07 o 
   7   5  -3      586.41      589.40     36.42 o 
   8   5  -3      813.35      789.08     40.70 o 
   9   5  -3       54.14       44.41     20.41 o 
  10   5  -3     1093.30     1103.71     53.99 o 
  11   5  -3     1545.54     1642.66     73.05 o 
  12   5  -3     1057.02     1148.07    114.69 o 
  13   5  -3      667.08      631.46     57.52 o 
  14   5  -3      643.40      742.98    126.71 o 
  15   5  -3      239.49      332.40     47.88 o 
  16   5  -3       31.05       19.31     34.93 o 
  17   5  -3      147.06      192.89     44.71 o 
  18   5  -3      146.24      131.02     69.61 o 
  19   5  -3      366.51      432.82     59.76 o 
  20   5  -3      221.40      230.95     49.94 o 
  21   5  -3      107.71      167.57     49.88 o 
  22   5  -3      152.75      129.11     49.59 o 
  23   5  -3      254.42      224.89     55.60 o 
  24   5  -3      305.54      339.08     63.44 o 
  25   5  -3      740.15      717.19     99.33 o 
  26   5  -3      823.18      739.31    133.74 o 
  27   5  -3      970.12      999.57    150.17 o 
  28   5  -3      108.74      228.38    109.50 o 
  29   5  -3       27.88       57.88     92.29 o 
  30   5  -3      122.39      118.88    106.37 o 
   1   6  -3      571.62      560.20     37.85 o 
   2   6  -3      374.90      419.86     34.06 o 
   3   6  -3     1066.43     1185.31     51.37 o 
   4   6  -3     3143.17     3092.25     97.78 o 
   5   6  -3      216.06      196.90     34.81 o 
   6   6  -3     5425.94     5226.31    156.97 o 
   7   6  -3       83.89       86.88     35.63 o 
   8   6  -3     2191.26     2128.39     92.87 o 
   9   6  -3      177.98      209.84     42.97 o 
  10   6  -3     4052.93     3974.01    135.33 o 
  11   6  -3       90.76       79.61     41.45 o 
  12   6  -3      364.14      337.73     49.74 o 
  13   6  -3      253.02      345.54     51.99 o 
  14   6  -3     3693.05     3669.23    132.68 o 
  15   6  -3      132.99      101.68     51.62 o 
  16   6  -3      230.62      261.01     51.35 o 
  17   6  -3      423.39      373.50     57.43 o 
  18   6  -3     1420.18     1475.34     97.89 o 
  19   6  -3      113.77      153.90     49.88 o 
  20   6  -3     1110.95     1272.04    129.83 o 
  21   6  -3      194.64      181.36     53.23 o 
  22   6  -3        3.87      -42.06     43.87 o 
  23   6  -3       55.14       96.98     82.91 o 
  24   6  -3      252.52      172.07     89.16 o 
  25   6  -3       87.12       67.26     86.03 o 
  26   6  -3        8.34       54.75     84.47 o 
  27   6  -3       57.58      -12.51     82.91 o 
  28   6  -3        5.88       84.47     92.29 o 
   1   7  -3      312.88      316.27     36.60 o 
   2   7  -3     2773.73     2954.42     89.10 o 
   3   7  -3     1856.73     1933.63     87.83 o 
   4   7  -3     1456.91     1446.24     69.54 o 
   5   7  -3      175.16      134.89     35.64 o 
   6   7  -3      540.53      558.38     59.37 o 
   7   7  -3      741.95      838.97    101.68 o 
   8   7  -3      352.12      397.75     53.97 o 
   9   7  -3      135.91       68.20     38.67 o 
  10   7  -3      147.03      101.27     41.86 o 
  11   7  -3      563.58      670.09    111.85 o 
  12   7  -3      140.05      146.08     45.89 o 
  13   7  -3      197.59      121.61     53.19 o 
  14   7  -3       73.24       21.39     40.88 o 
  15   7  -3      160.64       91.99     46.30 o 
  16   7  -3      151.10      114.67     64.92 o 
  17   7  -3       72.79       44.27     43.58 o 
  18   7  -3      110.34      101.68     75.08 o 
  19   7  -3      166.61      179.89     86.03 o 
  20   7  -3      201.02      248.72     89.16 o 
  21   7  -3      272.30      353.52     96.98 o 
  22   7  -3      291.56      281.57     95.42 o 
  23   7  -3      177.60      333.19    104.81 o 
  24   7  -3      235.25      383.25    111.06 o 
  25   7  -3      301.79      412.97    117.32 o 
   1   8  -3      375.87      284.32    100.90 o 
   2   8  -3      784.31      838.32    174.42 o 
   3   8  -3       43.33      -24.76     38.98 o 
   4   8  -3       75.86       87.01     58.66 o 
   5   8  -3      504.07      558.64     64.64 o 
   6   8  -3       73.41      -15.75     41.20 o 
   7   8  -3      183.36       79.95     58.66 o 
   8   8  -3      223.75      219.70     51.95 o 
   9   8  -3      869.89     1022.34     95.42 o 
  10   8  -3      149.88      175.53     51.95 o 
  11   8  -3      370.45      428.27     63.59 o 
  12   8  -3      166.61      137.72     83.69 o 
  13   8  -3      356.12      402.21     63.90 o 
  14   8  -3      136.10      153.30     79.78 o 
  15   8  -3      789.57      907.27    120.45 o 
   1   9  -3        7.57       20.34     76.65 o 
   2   9  -3      362.69      405.15    101.68 o 
   3   9  -3      523.66      555.31    106.37 o 
   4   9  -3      100.71      195.53     86.03 o 
   5   9  -3       94.16       54.75     76.65 o 
   6   9  -3      113.55       53.19     76.65 o 
   7   9  -3       20.23      -45.36     65.70 o 
   8   9  -3       40.96       40.67     71.96 o 
   0   0  -2   153419.16   116999.34   3336.58 o 
   2   0  -2    25952.30    24658.15    404.29 o 
   4   0  -2     7885.33     8220.99    141.18 o 
   6   0  -2    46781.21    44635.72   1029.29 o 
   8   0  -2    54490.75    54147.32   1093.38 o 
  10   0  -2    36307.33    36173.02    868.17 o 
  12   0  -2    20214.54    22813.27    702.36 o 
  14   0  -2      157.48       82.91     43.80 o 
  16   0  -2       27.40      -20.34     37.54 o 
  18   0  -2     4168.00     4691.24    217.43 o 
  20   0  -2     9858.04    10985.85    417.66 o 
  22   0  -2      816.19      957.33    125.14 o 
  24   0  -2     5762.85     5901.98    297.21 o 
  26   0  -2      349.71      344.01    134.53 o 
  28   0  -2     2825.54     3077.25    351.96 o 
  30   0  -2     1886.16     1943.80    178.33 o 
  32   0  -2     1290.93     1515.47    130.24 o 
  34   0  -2      244.07      275.23     76.27 o 
   1   1  -2     1640.85     1778.35     30.95 o 
   2   1  -2     2780.95     2773.77     42.37 o 
   3   1  -2    10756.54    11078.37    167.72 o 
   4   1  -2     2953.21     2841.85     51.14 o 
   5   1  -2     3041.56     3207.33     58.81 o 
   6   1  -2    19309.84    19227.23    283.90 o 
   7   1  -2    24519.01    23947.81    320.65 o 
   8   1  -2     9533.00     9706.36    141.00 o 
   9   1  -2     4425.17     4152.84     71.82 o 
  10   1  -2     2232.61     2220.28     49.13 o 
  11   1  -2    13802.19    13714.36    220.70 o 
  12   1  -2    26024.53    25864.07    453.00 o 
  13   1  -2      922.09      804.17     46.07 o 
  14   1  -2     3254.17     3111.49     95.46 o 
  15   1  -2     1858.15     2203.28    142.50 o 
  16   1  -2    10549.06    10541.62    218.01 o 
  17   1  -2     4189.10     4337.53    117.65 o 
  18   1  -2    13776.60    13814.54    280.93 o 
  19   1  -2     2793.95     2894.32    107.39 o 
  20   1  -2     3279.82     3326.09    112.35 o 
  21   1  -2     2672.84     2896.73    101.25 o 
  22   1  -2     3776.69     3841.17    123.46 o 
  23   1  -2     1925.30     1872.73     90.71 o 
  24   1  -2     1208.12     1138.01     76.42 o 
  25   1  -2      303.38      255.95     55.90 o 
  26   1  -2        5.21      -20.74     33.57 o 
  27   1  -2      255.47      183.19     45.89 o 
  28   1  -2      422.51      394.35     59.39 o 
  29   1  -2       33.58        6.04     41.65 o 
  30   1  -2      301.14      280.56     57.87 o 
  31   1  -2      183.48      261.26     59.04 o 
  32   1  -2      296.85      187.93     48.49 o 
  33   1  -2      369.13      393.73     57.85 o 
  34   1  -2       30.30       69.10     49.67 o 
   0   2  -2   153287.45   150270.61   2473.64 o 
   1   2  -2    92567.30    92224.02   1169.38 o 
   2   2  -2    10755.41    11057.61    169.52 o 
   3   2  -2     4636.20     4844.24     67.34 o 
   4   2  -2    19269.69    19131.52    231.27 o 
   5   2  -2    19655.78    19250.29    234.23 o 
   6   2  -2     4649.48     4667.10     72.10 o 
   7   2  -2      329.11      366.76     21.23 o 
   8   2  -2     3665.97     3599.39     73.61 o 
   9   2  -2     1159.82     1164.70     41.76 o 
  10   2  -2     3250.21     3584.19     86.63 o 
  11   2  -2     5131.54     5406.73    142.64 o 
  12   2  -2     4634.41     4434.04    126.47 o 
  13   2  -2     4347.60     4784.09    134.22 o 
  14   2  -2     3282.27     3307.65    105.63 o 
  15   2  -2     2635.19     2740.76     86.98 o 
  16   2  -2     2294.29     2195.99    110.55 o 
  17   2  -2     1979.40     1867.98    111.78 o 
  18   2  -2     3167.27     3029.81     97.77 o 
  19   2  -2     3863.48     3863.02    115.32 o 
  20   2  -2     5224.67     5110.30    138.32 o 
  21   2  -2     1462.67     1587.59     83.02 o 
  22   2  -2     1891.22     1828.99     91.72 o 
  23   2  -2     3023.71     3059.37    109.23 o 
  24   2  -2      249.65      198.02     51.40 o 
  25   2  -2      207.49      200.71     44.34 o 
  26   2  -2      528.16      450.80     57.66 o 
  27   2  -2      751.73      673.17     87.99 o 
  28   2  -2      240.30      203.59     70.37 o 
  29   2  -2     1707.21     1873.75    110.42 o 
  30   2  -2      665.64      681.66     86.19 o 
  31   2  -2      342.09      385.20     63.64 o 
  32   2  -2       10.89        4.90     46.88 o 
  33   2  -2      804.98     1109.25     96.36 o 
  34   2  -2       11.43      -12.49     48.62 o 
   0   3  -2    20558.18    21576.66    370.51 o 
   1   3  -2    11428.48    11921.32    166.49 o 
   2   3  -2     4772.18     4874.38     77.80 o 
   3   3  -2      385.37      405.17     19.81 o 
   4   3  -2     3977.12     4034.26     67.69 o 
   5   3  -2     1961.89     1790.68     35.92 o 
   6   3  -2     1118.31     1216.99     30.96 o 
   7   3  -2     3879.29     3910.09     73.84 o 
   8   3  -2     8681.17     8514.76    139.53 o 
   9   3  -2      388.78      433.67     42.45 o 
  10   3  -2     4330.56     4713.52    150.95 o 
  11   3  -2    25326.84    26077.42    557.99 o 
  12   3  -2      403.10      401.26     41.38 o 
  13   3  -2     3400.52     3354.08    107.74 o 
  14   3  -2     1441.28     1431.28     69.45 o 
  15   3  -2     1604.68     1518.22     73.49 o 
  16   3  -2     3714.58     3798.79    124.75 o 
  17   3  -2     4894.70     5287.98    157.27 o 
  18   3  -2      844.67      852.74     90.73 o 
  19   3  -2     3552.07     3737.98    295.65 o 
  20   3  -2     1632.06     1546.27     95.10 o 
  21   3  -2      263.95      289.25     48.07 o 
  22   3  -2      114.10      147.59     44.24 o 
  23   3  -2      476.20      537.72     65.68 o 
  24   3  -2     2314.94     2196.20    116.88 o 
  25   3  -2      496.44      535.40     69.03 o 
  26   3  -2        2.50       22.13     43.09 o 
  27   3  -2      397.31      469.66     71.66 o 
  28   3  -2      609.78      703.21     84.87 o 
  29   3  -2      980.19      938.71     96.84 o 
  30   3  -2      961.49     1097.70    104.38 o 
  31   3  -2      178.21       99.44     58.93 o 
  32   3  -2      640.00      744.59    161.12 o 
  33   3  -2      177.04      283.13    128.27 o 
   0   4  -2    15543.67    16778.94    299.43 o 
   1   4  -2      718.64      736.10     30.17 o 
   2   4  -2     9991.21    10085.98    166.18 o 
   3   4  -2     3974.11     4166.75     82.69 o 
   4   4  -2     4489.29     4293.33     84.29 o 
   5   4  -2     1498.27     1461.91     43.88 o 
   6   4  -2     1491.62     1493.27     43.18 o 
   7   4  -2     9967.44    10082.94    230.30 o 
   8   4  -2       79.09      130.99     18.92 o 
   9   4  -2     1827.81     1867.24     56.39 o 
  10   4  -2     2622.67     2766.31     72.00 o 
  11   4  -2    11995.70    12201.78    292.87 o 
  12   4  -2      573.18      611.92     50.74 o 
  13   4  -2     4219.44     4020.84    127.67 o 
  14   4  -2       94.90      112.63     33.18 o 
  15   4  -2     2081.87     2033.81     88.41 o 
  16   4  -2      390.18      358.34     68.05 o 
  17   4  -2     5400.36     5408.46    290.95 o 
  18   4  -2      271.03      332.20     53.19 o 
  19   4  -2     2138.96     2085.27    172.07 o 
  20   4  -2     2220.54     2351.28    265.14 o 
  21   4  -2     1463.15     1449.02     95.30 o 
  22   4  -2      205.97      179.78     45.84 o 
  23   4  -2      321.60      368.14     58.80 o 
  24   4  -2      108.98      104.88     76.65 o 
  25   4  -2      684.33      620.17     73.63 o 
  26   4  -2      287.72      254.89     58.63 o 
  27   4  -2       90.53       14.39     44.25 o 
  28   4  -2      531.27      488.18    128.27 o 
  29   4  -2       43.31       92.29     90.73 o 
  30   4  -2      384.72      312.85    126.71 o 
  31   4  -2      152.96       86.03    103.24 o 
  32   4  -2       11.52        9.39     92.29 o 
   0   5  -2    10387.93    11038.62    262.31 o 
   1   5  -2     9065.22     9285.34    164.18 o 
   2   5  -2     9701.04     9998.27    202.38 o 
   3   5  -2      825.97      812.88     57.64 o 
   4   5  -2     1361.42     1424.36     58.63 o 
   5   5  -2     3214.17     3419.44    124.17 o 
   6   5  -2     2113.08     2107.02     64.50 o 
   7   5  -2     1465.67     1489.48     77.36 o 
   8   5  -2      224.68      277.88     44.48 o 
   9   5  -2      320.72      311.24     43.86 o 
  10   5  -2     2223.35     2212.95     67.43 o 
  11   5  -2      562.95      607.97     44.74 o 
  12   5  -2      125.56      121.51     24.84 o 
  13   5  -2     1293.41     1256.93    107.15 o 
  14   5  -2      998.36     1015.80     71.34 o 
  15   5  -2      844.40      825.63     75.87 o 
  16   5  -2      626.80      710.73     63.42 o 
  17   5  -2      524.57      732.26    151.73 o 
  18   5  -2      263.66      230.42     47.22 o 
  19   5  -2      853.01      883.52     85.25 o 
  20   5  -2      607.44      690.25     69.14 o 
  21   5  -2       87.98       36.46     45.36 o 
  22   5  -2      693.79      622.29     69.86 o 
  23   5  -2      446.68      530.68     69.50 o 
  24   5  -2      917.57      963.02     91.51 o 
  26   5  -2      301.44      344.14    101.68 o 
  27   5  -2      413.31      292.52    107.93 o 
  28   5  -2     1453.83     1459.46    178.33 o 
  29   5  -2      662.48      683.58    137.66 o 
  30   5  -2      111.32      211.18    104.81 o 
   0   6  -2      481.25      445.13    110.28 o 
   1   6  -2     1473.63     1559.61     60.06 o 
   2   6  -2     1878.02     1827.67     59.61 o 
   3   6  -2      398.09      441.50     61.29 o 
   4   6  -2      301.38      302.37     38.59 o 
   5   6  -2      355.15      297.89     45.31 o 
   6   6  -2     1836.02     1803.41     84.98 o 
   7   6  -2     1105.75      978.18     69.07 o 
   8   6  -2     4130.69     4107.31    134.36 o 
   9   6  -2      189.20      173.82     40.36 o 
  10   6  -2     1419.69     1351.50     80.72 o 
  11   6  -2      143.27      157.16     40.09 o 
  12   6  -2     3400.30     3442.66    123.87 o 
  13   6  -2       14.74       11.49     34.93 o 
  14   6  -2      456.10      563.04     60.72 o 
  15   6  -2      188.05      289.75     52.40 o 
  16   6  -2     3784.00     3962.52    274.53 o 
  17   6  -2       35.95       11.73     38.68 o 
  18   6  -2     2073.76     2314.21    129.83 o 
  19   6  -2      401.56      469.17     93.07 o 
  20   6  -2      363.60      427.61     61.63 o 
  21   6  -2      386.58      489.62    104.81 o 
  22   6  -2     1063.73      910.40    132.96 o 
  23   6  -2       22.86      -17.21     75.08 o 
  24   6  -2        9.41      -71.96     71.96 o 
  25   6  -2      155.45      384.81    106.37 o 
  26   6  -2       16.13      114.19     93.86 o 
  27   6  -2       18.20       12.51     82.91 o 
  28   6  -2       56.47      -34.41     90.73 o 
   0   7  -2     2313.44     2288.82    257.32 o 
   1   7  -2     1950.84     1830.00     68.43 o 
   2   7  -2      277.10      320.45     37.65 o 
   3   7  -2       36.50       28.16     35.40 o 
   4   7  -2     2808.84     2689.53     90.57 o 
   5   7  -2     1364.02     1470.22    147.82 o 
   6   7  -2      385.70      521.80     65.70 o 
   7   7  -2      422.67      383.21     53.66 o 
   8   7  -2      169.26      120.46     80.56 o 
   9   7  -2      416.82      381.78     54.68 o 
  10   7  -2     1026.20      934.06     83.69 o 
  11   7  -2       60.62       81.49     40.75 o 
  12   7  -2      498.87      463.96     63.35 o 
  13   7  -2       96.97       57.19     63.35 o 
  14   7  -2       16.21        1.65     39.64 o 
  15   7  -2       76.59       67.42     43.58 o 
  16   7  -2      343.85      391.82     70.39 o 
  17   7  -2       65.49       35.98     68.83 o 
  18   7  -2      134.50      137.66     81.34 o 
  19   7  -2      138.78      164.25     81.34 o 
  20   7  -2      267.48      253.41     90.73 o 
  21   7  -2      129.54      256.54     93.86 o 
  22   7  -2       93.06       84.47     86.03 o 
  23   7  -2      245.42      397.32    111.06 o 
  24   7  -2      269.76      164.25     96.98 o 
  25   7  -2      128.77      106.37     93.86 o 
   0   8  -2     1123.71     1046.27     83.72 o 
   1   8  -2      127.41      112.31     37.76 o 
   2   8  -2      199.21      196.00     47.30 o 
   3   8  -2      287.55      290.52     43.70 o 
   4   8  -2      183.65      169.68     40.64 o 
   5   8  -2       51.46       67.04     35.73 o 
   6   8  -2      358.82      414.86     60.84 o 
   7   8  -2      947.55      775.88    104.81 o 
   8   8  -2      245.64      271.96     75.08 o 
   9   8  -2      200.48      312.39     74.30 o 
  10   8  -2      320.02      406.00     61.94 o 
  11   8  -2      649.05      615.20     70.79 o 
  12   8  -2      101.08      137.66     73.52 o 
  13   8  -2      252.78      345.70     89.16 o 
  14   8  -2       23.38       70.39     73.52 o 
  15   8  -2      120.49       78.21     75.08 o 
  16   8  -2       30.72       21.90     78.21 o 
  17   8  -2      765.92      780.57    125.14 o 
  18   8  -2       45.47       35.98     78.21 o 
  19   8  -2       76.37       93.86     82.91 o 
  20   8  -2      114.42      189.28     92.29 o 
  21   8  -2      302.32      183.02    100.11 o 
   3   9  -2       99.50       -6.26     67.26 o 
   4   9  -2      176.84      101.68     78.21 o 
   5   9  -2      604.03      592.86    107.93 o 
   6   9  -2       57.77      -50.06     62.57 o 
   2   0  -1    51205.89    46594.60    940.74 o 
   4   0  -1     3309.77     3356.06    114.19 o 
   6   0  -1      174.45      182.13     20.44 o 
   8   0  -1      521.13      511.79     34.83 o 
  10   0  -1     4319.11     4467.88    129.05 o 
  12   0  -1     7601.48     7733.73    283.13 o 
  14   0  -1     6124.19     6710.71    265.93 o 
  16   0  -1     5346.31     5252.81    226.82 o 
  18   0  -1     2800.03     2626.40    159.56 o 
  20   0  -1     1536.50     1101.24    125.14 o 
  22   0  -1     8597.84     8914.76    366.04 o 
  24   0  -1      709.16      619.45    111.06 o 
  26   0  -1     5091.12     5173.03    284.70 o 
  28   0  -1     1341.29     1337.02    107.87 o 
  30   0  -1     3777.65     4180.98    412.18 o 
  32   0  -1      791.43      689.77    100.11 o 
  34   0  -1      123.65       58.36     60.19 o 
   1   1  -1     7264.43     7466.24    111.79 o 
   2   1  -1     1482.09     1547.85     27.40 o 
   3   1  -1     4824.52     5207.17     66.63 o 
   4   1  -1     1728.67     1588.70     32.79 o 
   5   1  -1     1676.28     1770.02     38.28 o 
   6   1  -1     9931.84     9942.85    139.58 o 
   7   1  -1     2988.64     3258.44     77.44 o 
   8   1  -1      231.49      217.50     15.51 o 
   9   1  -1     3796.38     3784.87     90.04 o 
  10   1  -1     9951.42     9985.43    214.53 o 
  11   1  -1     3072.60     3129.79     69.21 o 
  12   1  -1     4075.42     4401.95    105.23 o 
  13   1  -1     1796.51     1917.77     64.27 o 
  14   1  -1     1107.66     1036.05     52.45 o 
  15   1  -1     1893.53     1745.68     64.66 o 
  16   1  -1     3747.52     3798.94    118.14 o 
  17   1  -1     2593.59     2578.47    102.37 o 
  18   1  -1     6499.50     6400.84    155.04 o 
  19   1  -1     6113.29     5952.57    150.07 o 
  20   1  -1     2100.21     2126.12     83.89 o 
  21   1  -1     1910.59     1781.83     82.77 o 
  22   1  -1      245.63      306.27     43.89 o 
  23   1  -1     3563.54     3627.29    146.69 o 
  24   1  -1     1091.38     1050.72     72.74 o 
  25   1  -1      319.04      377.64     49.83 o 
  26   1  -1      498.77      525.85     59.84 o 
  27   1  -1      137.00      131.18     44.18 o 
  28   1  -1      477.34      515.57     81.33 o 
  29   1  -1      663.71      738.98     73.74 o 
  30   1  -1     1354.84     1606.76    105.11 o 
  31   1  -1      345.50      494.64    105.90 o 
  32   1  -1      262.69      245.65     59.92 o 
  33   1  -1      185.91      228.98     58.32 o 
  34   1  -1      130.71      111.93     46.69 o 
   1   2  -1   110365.83   110576.21   1397.02 o 
   2   2  -1    16097.42    16430.98    217.94 o 
   3   2  -1    17543.07    17017.97    204.83 o 
   4   2  -1     4370.51     4416.67     63.06 o 
   5   2  -1     3844.65     3897.94     61.59 o 
   6   2  -1     3477.55     3570.07     59.17 o 
   7   2  -1     6000.52     6031.25     89.19 o 
   8   2  -1      395.26      369.66     25.51 o 
   9   2  -1     5142.18     5423.29    133.85 o 
  10   2  -1     4009.00     3949.20     91.66 o 
  11   2  -1     1526.69     1490.80     53.41 o 
  12   2  -1      469.63      533.19     45.30 o 
  13   2  -1      187.60      180.97     32.19 o 
  14   2  -1     5301.08     5126.64    123.41 o 
  15   2  -1     1137.82     1044.94     55.90 o 
  16   2  -1     1795.95     1792.19     68.16 o 
  17   2  -1      304.88      327.05     36.99 o 
  18   2  -1     3476.97     3445.19    102.90 o 
  19   2  -1      271.57      263.06     37.97 o 
  20   2  -1     1396.32     1446.02    129.26 o 
  21   2  -1     4260.83     4313.41    125.70 o 
  22   2  -1     3369.14     3225.16    165.09 o 
  23   2  -1      822.81      773.29     62.44 o 
  24   2  -1     1669.82     1644.91    120.77 o 
  25   2  -1     2072.56     2190.08    134.60 o 
  26   2  -1      676.64      826.05     71.01 o 
  27   2  -1     1056.46     1051.02     80.72 o 
  28   2  -1       38.47       98.92     45.21 o 
  29   2  -1      394.86      416.84     61.86 o 
  30   2  -1       14.66      -36.77     41.40 o 
  31   2  -1     1513.26     1682.14    109.35 o 
  32   2  -1      110.66      221.90     58.59 o 
  33   2  -1       75.60       23.48     48.91 o 
  34   2  -1      209.53      196.32     86.28 o 
   1   3  -1     2527.23     2611.30     50.22 o 
   2   3  -1    35034.84    35401.19    462.11 o 
   3   3  -1    20889.41    22151.82    293.34 o 
   4   3  -1     2570.38     2705.98     51.67 o 
   5   3  -1     5508.20     5631.25    149.69 o 
   6   3  -1     5828.64     5636.69     88.03 o 
   7   3  -1     3862.72     4122.09    109.50 o 
   8   3  -1     1577.67     1669.61     42.79 o 
   9   3  -1     2668.23     2521.72     79.70 o 
  10   3  -1     5994.98     6332.73    126.42 o 
  11   3  -1     1448.60     1643.55     67.23 o 
  12   3  -1     2902.46     3080.67     99.25 o 
  13   3  -1     6521.08     6526.62    274.53 o 
  14   3  -1     6372.87     5739.70    244.03 o 
  15   3  -1     3639.09     3761.90    409.84 o 
  16   3  -1       11.73      -20.60     24.86 o 
  17   3  -1       65.25       90.06     30.96 o 
  18   3  -1     4631.78     4379.40    144.28 o 
  19   3  -1     2256.38     2229.97    118.10 o 
  20   3  -1     2766.99     2957.48    309.72 o 
  21   3  -1     2948.70     2640.88    147.82 o 
  22   3  -1     1441.29     1310.59     90.38 o 
  23   3  -1      704.73      652.03     68.81 o 
  24   3  -1      645.10      599.04     68.78 o 
  25   3  -1      861.16      768.50    147.82 o 
  26   3  -1      576.90      469.35     67.09 o 
  27   3  -1     1528.01     1567.76    294.86 o 
  28   3  -1       17.23       14.32     44.24 o 
  29   3  -1      102.08       80.66     53.52 o 
  30   3  -1      918.26      954.82     98.47 o 
  31   3  -1      851.89      980.80    161.12 o 
  32   3  -1       80.29       35.98     98.55 o 
  33   3  -1      138.77      162.68    109.50 o 
   1   4  -1     4311.58     4360.20     86.51 o 
   2   4  -1    18704.24    19001.62    289.70 o 
   3   4  -1     7332.62     7771.21    132.36 o 
   4   4  -1      780.75      807.95     35.12 o 
   5   4  -1     7749.00     7724.97    149.53 o 
   6   4  -1     2032.67     2040.69     58.15 o 
   7   4  -1      547.01      588.43     33.59 o 
   8   4  -1     3735.12     3726.70    110.83 o 
   9   4  -1    10946.99    11048.50    326.69 o 
  10   4  -1     1199.31     1216.46     53.33 o 
  11   4  -1      342.34      340.48     46.21 o 
  12   4  -1       25.80       11.52     18.92 o 
  13   4  -1     8618.17     8395.30    213.06 o 
  14   4  -1      910.24      973.35     68.83 o 
  15   4  -1     3379.03     3673.55    122.24 o 
  16   4  -1      294.19      368.64     46.22 o 
  17   4  -1     1712.57     1628.15     86.77 o 
  18   4  -1      575.97      558.24     56.57 o 
  19   4  -1     1590.31     1629.74    131.40 o 
  20   4  -1      612.83      492.18     59.01 o 
  21   4  -1     1009.96     1062.40    136.87 o 
  22   4  -1     1060.34     1017.41    139.22 o 
  23   4  -1     2264.97     2158.87    108.86 o 
  24   4  -1      202.04      212.17    131.40 o 
  25   4  -1      261.68      203.19     75.08 o 
  26   4  -1     1266.13      979.75    139.22 o 
  27   4  -1      433.66      394.07     88.38 o 
  28   4  -1       46.05       40.67     82.91 o 
  29   4  -1      128.26      122.01     90.73 o 
  30   4  -1      187.48      172.07    106.37 o 
  31   4  -1       72.22      126.71     98.55 o 
  32   4  -1      225.85      248.72    112.63 o 
   1   5  -1     6749.98     6612.97    126.04 o 
   2   5  -1     4461.25     4378.38    108.23 o 
   3   5  -1     4163.05     4167.30    104.94 o 
   4   5  -1     7375.22     7447.48    192.45 o 
   5   5  -1     4341.75     4254.42    127.75 o 
   6   5  -1     2949.28     3224.29    106.63 o 
   7   5  -1      762.42      710.57     53.64 o 
   8   5  -1     2938.64     2947.12    100.66 o 
   9   5  -1     1426.79     1433.15     71.87 o 
  10   5  -1      344.12      289.82     40.27 o 
  11   5  -1      432.33      438.89    112.63 o 
  12   5  -1      963.56     1036.03     67.48 o 
  13   5  -1      442.15      426.90    116.54 o 
  14   5  -1      557.85      581.29     53.90 o 
  15   5  -1      212.47      247.45     43.18 o 
  16   5  -1     1104.36     1055.83     74.17 o 
  17   5  -1     1138.99     1097.82     79.78 o 
  18   5  -1      920.04      839.38     69.71 o 
  19   5  -1     1246.33     1451.54     91.25 o 
  20   5  -1      921.69     1047.38     80.43 o 
  21   5  -1       42.95       74.88     40.79 o 
  22   5  -1      566.43      608.39    111.85 o 
  23   5  -1       18.40       47.04     44.58 o 
  24   5  -1      354.08      208.05     90.73 o 
  25   5  -1      112.64       84.47     81.34 o 
  26   5  -1     1074.65      838.45    137.66 o 
  27   5  -1      313.30      408.27    107.93 o 
  28   5  -1       16.40       32.85     90.73 o 
  29   5  -1      302.88      256.54    112.63 o 
  30   5  -1      203.80      132.96    104.81 o 
   1   6  -1      133.04       98.23     26.09 o 
   2   6  -1      425.13      445.79     36.23 o 
   3   6  -1      569.04      487.52     51.95 o 
   4   6  -1      194.27      241.06     42.03 o 
   5   6  -1       82.83       43.88     35.20 o 
   6   6  -1      946.94      964.38     68.02 o 
   7   6  -1      239.03      241.15     43.14 o 
   8   6  -1     2068.73     2072.55     92.89 o 
   9   6  -1      353.15      389.30     48.63 o 
  10   6  -1     1520.73     1599.23    115.76 o 
  11   6  -1      170.36      231.40     44.08 o 
  12   6  -1      354.94      408.38     51.35 o 
  13   6  -1       46.81       83.25     36.40 o 
  14   6  -1     5692.20     5493.85    240.12 o 
  15   6  -1      332.45      371.06     54.34 o 
  16   6  -1      749.70      796.00    126.71 o 
  17   6  -1      126.74      145.00     46.22 o 
  18   6  -1      467.42      430.15     74.30 o 
  19   6  -1      168.67      197.90     49.27 o 
  20   6  -1     1274.45     1221.69    137.66 o 
  21   6  -1       33.26        4.69     70.39 o 
  22   6  -1      231.60      251.85     90.73 o 
  23   6  -1      104.52       26.59     78.21 o 
  24   6  -1      376.84      347.27    103.24 o 
  25   6  -1      128.07      170.51     92.29 o 
  26   6  -1       39.08      -14.08     82.91 o 
  27   6  -1       16.64      -26.59     89.16 o 
  28   6  -1        6.35      -79.78     86.03 o 
   1   7  -1      559.15      671.43     75.86 o 
   2   7  -1      956.90      887.00     59.59 o 
   3   7  -1     2335.25     2387.74     86.31 o 
   4   7  -1      831.02      888.34     86.82 o 
   5   7  -1      305.44      233.00     48.03 o 
   6   7  -1       24.54        5.29     35.94 o 
   7   7  -1     1741.29     1807.41    129.05 o 
   8   7  -1      314.71      361.19     86.82 o 
   9   7  -1      132.54      154.86     66.48 o 
  10   7  -1      153.24      121.90     44.30 o 
  11   7  -1      120.00       56.38     39.46 o 
  12   7  -1      267.70      279.44     50.74 o 
  13   7  -1      131.67       66.13     42.06 o 
  14   7  -1       59.91       72.26     53.97 o 
  15   7  -1       25.40       15.08     42.08 o 
  16   7  -1      332.94      259.67     87.60 o 
  17   7  -1      433.04      444.25     98.55 o 
  18   7  -1       17.05      -56.31     56.31 o 
  19   7  -1      104.78       37.54     76.65 o 
  20   7  -1       28.60      -62.57     62.57 o 
  21   7  -1       28.42       78.21     82.91 o 
  22   7  -1      104.37       39.11     79.78 o 
  23   7  -1      108.91      176.76     92.29 o 
  24   7  -1       30.53      -12.51     86.03 o 
  25   7  -1      166.40      353.52    117.32 o 
   1   8  -1        0.03       19.11     40.67 o 
   2   8  -1      396.63      469.12     50.74 o 
   3   8  -1      122.25       85.26     57.33 o 
   4   8  -1      317.31      314.43     96.97 o 
   5   8  -1      430.97      431.90     50.25 o 
   6   8  -1       65.63       17.62     33.57 o 
   7   8  -1       76.33       83.63     45.31 o 
   8   8  -1      158.60      163.00     49.44 o 
   9   8  -1      466.57      576.45     66.91 o 
  10   8  -1      112.72       99.30     47.88 o 
  11   8  -1      102.32      223.69     81.34 o 
  12   8  -1       52.37      181.45     79.78 o 
  13   8  -1      733.91      710.18    111.06 o 
  14   8  -1       26.93      -15.64     67.26 o 
  15   8  -1     1086.24     1135.66    137.66 o 
  16   8  -1       27.36      -61.01     70.39 o 
  17   8  -1       11.33       17.21     71.96 o 
  18   8  -1      244.33      326.93     98.55 o 
  19   8  -1      399.11      495.87    112.63 o 
  20   8  -1       81.27      117.32     89.16 o 
  21   8  -1      410.97      566.26    125.14 o 
   5   9  -1      135.50      187.71     78.21 o 
   2   0   0     2109.99     2207.18     73.52 o 
   4   0   0    27899.01    26869.16    545.86 o 
   6   0   0    15625.11    15193.51    321.88 o 
   8   0   0       14.33       11.24     14.90 o 
  10   0   0      516.39      602.13     41.86 o 
  12   0   0      619.16      603.81     70.39 o 
  14   0   0     1661.23     2103.94    122.01 o 
  16   0   0     5623.52     5611.03    239.33 o 
  18   0   0    10146.01     9798.57    372.30 o 
  20   0   0     3752.23     3646.31    200.23 o 
  22   0   0     2863.99     2749.98    183.02 o 
  24   0   0    10569.67    11189.20    455.20 o 
  26   0   0       25.52      118.88     76.65 o 
  28   0   0     2731.94     2678.03    233.08 o 
  30   0   0     2878.58     3193.14    340.23 o 
  32   0   0      166.28      142.22     63.64 o 
  34   0   0       77.76      137.40     67.26 o 
   0   1   0    14760.51    16036.55    325.75 o 
   1   1   0     6141.79     5894.67     74.92 o 
   2   1   0     8223.23     8642.41    114.42 o 
   3   1   0     2887.52     2954.31     44.67 o 
   4   1   0     4284.03     4554.31     66.05 o 
   5   1   0    11092.49    11070.61    136.83 o 
   6   1   0    28099.27    28083.16    365.57 o 
   7   1   0       57.40       56.07     11.19 o 
   8   1   0     3057.28     3033.31     72.60 o 
   9   1   0       43.28       42.35     11.26 o 
  10   1   0       11.10       24.19     11.42 o 
  11   1   0    10749.17    11243.17    212.99 o 
  12   1   0    52572.07    52775.04    887.39 o 
  13   1   0    10536.30     9896.75    469.28 o 
  14   1   0      711.15      737.02     57.39 o 
  15   1   0     9364.53     9031.05    478.67 o 
  16   1   0     5420.14     5415.08    165.82 o 
  17   1   0    20015.48    19830.56    371.18 o 
  18   1   0     8155.61     8210.58    184.21 o 
  19   1   0      335.60      335.58     39.68 o 
  20   1   0      281.82      288.38     39.26 o 
  21   1   0     2987.25     3104.37    104.26 o 
  22   1   0     3852.56     4152.27    125.79 o 
  23   1   0      346.40      453.81     52.17 o 
  24   1   0       50.41       85.29     36.05 o 
  25   1   0      272.37      295.82     46.50 o 
  26   1   0      332.41      422.29     55.45 o 
  27   1   0      966.66     1048.23    149.73 o 
  28   1   0       11.38       51.07     40.60 o 
  29   1   0      103.77       95.07     57.07 o 
  30   1   0     1699.83     1931.90    137.53 o 
  31   1   0      366.85      566.22     70.84 o 
  32   1   0       11.57      -36.16     44.86 o 
  33   1   0        0.52      -31.46     50.47 o 
  34   1   0       38.09       52.86     51.38 o 
   0   2   0       27.85       30.67     15.37 o 
   1   2   0   126923.95   126018.39   1589.05 o 
   2   2   0   121319.32   123091.09   1552.69 o 
   3   2   0     1686.68     1728.89     33.77 o 
   4   2   0     3177.36     3312.62     56.89 o 
   5   2   0    10634.36    10409.59    131.76 o 
   6   2   0    14728.84    14866.37    200.93 o 
   7   2   0    14899.77    15959.37    215.77 o 
   8   2   0      152.39      183.51     14.55 o 
   9   2   0    12392.02    11845.70    206.37 o 
  10   2   0     9285.78     9830.61    196.88 o 
  11   2   0     9239.85     8958.36    176.33 o 
  12   2   0    19382.03    18424.43    332.62 o 
  13   2   0      517.90      675.83     50.13 o 
  14   2   0     1308.22     1193.31    116.46 o 
  15   2   0      621.64      601.74     42.51 o 
  16   2   0      252.90      227.46     30.57 o 
  17   2   0       17.66       35.48     24.09 o 
  18   2   0     4286.25     4161.58    114.61 o 
  19   2   0     3528.29     3284.37    103.01 o 
  20   2   0     1692.54     1770.86     80.05 o 
  21   2   0     1314.44     1303.03     73.92 o 
  22   2   0       31.26      -13.18     29.38 o 
  23   2   0      714.49      766.61    125.33 o 
  24   2   0      415.01      459.68     53.12 o 
  25   2   0     5503.53     5631.23    159.68 o 
  26   2   0       14.92       55.84     36.24 o 
  27   2   0     2765.33     3041.55    117.64 o 
  28   2   0       13.00       63.94     39.96 o 
  29   2   0     2833.34     3254.60    129.41 o 
  30   2   0     1089.51     1407.94    154.83 o 
  31   2   0       35.81       82.44     48.15 o 
  32   2   0      179.28      164.88     54.95 o 
  33   2   0      182.22      145.83     78.80 o 
  34   2   0       42.43      -67.48     67.48 o 
   0   3   0    29882.12    29614.19    612.23 o 
   1   3   0    67946.59    71280.84    907.05 o 
   2   3   0    12274.12    12707.19    176.82 o 
   3   3   0    13567.22    14714.52    225.20 o 
   4   3   0       27.59       20.58     12.11 o 
   5   3   0    30013.69    30898.01    477.08 o 
   6   3   0     1102.99     1233.06     44.70 o 
   7   3   0     5424.82     5451.91    103.51 o 
   8   3   0     2136.01     2237.68     52.18 o 
   9   3   0      815.13      796.36     60.13 o 
  10   3   0     1438.65     1530.39     48.69 o 
  11   3   0     2127.96     2244.81     83.35 o 
  12   3   0      803.29      833.76     92.29 o 
  13   3   0     3521.61     3465.50    108.24 o 
  14   3   0       16.37       41.86     24.31 o 
  15   3   0     3550.63     3829.27    175.98 o 
  16   3   0      789.31      665.52     53.70 o 
  17   3   0     9187.09     8734.42    227.53 o 
  18   3   0      549.98      482.47     51.00 o 
  19   3   0     5006.51     4861.79    321.46 o 
  20   3   0       73.70        7.21     38.12 o 
  21   3   0      859.16      839.74    121.00 o 
  22   3   0     2167.81     1797.74    153.84 o 
  23   3   0     2670.45     2525.34    159.05 o 
  24   3   0      252.12      299.53     49.60 o 
  25   3   0      359.44      263.68     46.30 o 
  26   3   0      390.89      463.36     96.31 o 
  27   3   0      422.60      428.94     59.48 o 
  28   3   0       69.02      135.36     45.24 o 
  29   3   0     1120.42     1226.72     90.26 o 
  30   3   0      131.03      229.95    101.68 o 
  31   3   0      172.81      170.51    112.63 o 
  32   3   0      544.96      713.31    143.91 o 
  33   3   0        4.17        3.13     96.98 o 
   0   4   0      469.65      452.07     56.31 o 
   1   4   0      187.16      187.91     25.26 o 
   2   4   0       26.78       42.68     17.84 o 
   3   4   0      405.69      498.53     32.41 o 
   4   4   0     3172.58     3253.92     79.71 o 
   5   4   0     2155.37     2103.59     90.62 o 
   6   4   0       55.13       48.10     17.72 o 
   7   4   0     1293.68     1273.32     46.42 o 
   8   4   0      749.89      836.30     40.61 o 
   9   4   0     1540.61     1622.02     54.24 o 
  10   4   0     6522.44     5971.90    158.24 o 
  11   4   0      751.65      783.58     82.12 o 
  12   4   0        4.90       30.55     25.56 o 
  13   4   0     8533.35     8491.50    213.41 o 
  14   4   0      174.88      215.06     36.83 o 
  15   4   0     2144.65     2078.35     86.19 o 
  16   4   0      343.90      393.34     89.16 o 
  17   4   0     8018.91     8130.06    215.95 o 
  18   4   0        0.74       26.18     30.36 o 
  19   4   0     1423.54     1485.66     84.52 o 
  20   4   0     2506.15     2665.57    118.88 o 
  21   4   0     3489.41     3227.60    128.00 o 
  22   4   0      106.45       82.62     39.31 o 
  23   4   0      266.99      205.78     46.85 o 
  24   4   0       21.65       43.57     36.17 o 
  25   4   0       12.92       12.73     37.33 o 
  26   4   0       29.73       31.48     40.98 o 
  27   4   0      205.53      305.03    104.81 o 
  28   4   0      325.70      261.23    101.68 o 
  29   4   0      172.51      186.15     98.55 o 
  30   4   0       27.38        3.13     92.29 o 
  31   4   0      152.62      206.48    106.37 o 
  32   4   0       35.18      -39.11     95.42 o 
   0   5   0     8299.14     8086.89    279.22 o 
   1   5   0     1146.93     1204.66     57.74 o 
   2   5   0     7005.44     7280.41    206.77 o 
   3   5   0     7924.50     8411.63    212.36 o 
   4   5   0     9695.56     9365.32    231.14 o 
   5   5   0     1700.46     1700.87     74.11 o 
   6   5   0      859.45      946.85     59.91 o 
   7   5   0      362.91      275.86     48.49 o 
   8   5   0       13.15       10.30     25.15 o 
   9   5   0      979.06     1063.37     64.56 o 
  10   5   0     5294.59     5483.83    154.91 o 
  11   5   0     3233.84     3067.51    178.33 o 
  12   5   0      431.64      454.22     75.87 o 
  13   5   0      100.00      137.36     34.57 o 
  14   5   0      910.86      805.47     60.49 o 
  15   5   0      233.69      260.72     42.06 o 
  16   5   0      379.15      377.30     50.06 o 
  17   5   0       29.82       21.98     30.96 o 
  18   5   0      777.57      709.14     64.61 o 
  19   5   0       85.03      135.20     78.21 o 
  20   5   0     1849.32     1833.67    235.42 o 
  21   5   0      396.47      394.01     55.50 o 
  22   5   0      419.79      408.93     64.92 o 
  23   5   0        6.81      128.27     79.78 o 
  24   5   0      376.09      436.43    103.24 o 
  25   5   0      984.44     1173.20    150.17 o 
  26   5   0      247.26      147.04     86.03 o 
  27   5   0      497.63      439.56    118.88 o 
  28   5   0     1129.97     1212.31    172.07 o 
  29   5   0      661.71      952.64    156.43 o 
  30   5   0      433.12      519.34    131.40 o 
   0   6   0      750.71      781.81    110.28 o 
   1   6   0      376.99      320.01     39.98 o 
   2   6   0      278.51      258.89     43.14 o 
   3   6   0     1555.89     1533.93     77.93 o 
   4   6   0       97.49      102.30     35.83 o 
   5   6   0        0.45        5.50     29.80 o 
   6   6   0     1762.90     1735.02     82.27 o 
   7   6   0      246.97      250.09     42.97 o 
   8   6   0     4203.30     4105.57    189.28 o 
   9   6   0      277.20      251.87     43.58 o 
  10   6   0     1502.07     1589.70     81.95 o 
  11   6   0      458.64      507.82     52.95 o 
  12   6   0     4707.26     5016.42    285.48 o 
  13   6   0        4.29      -15.31     33.44 o 
  14   6   0      195.68      249.62     61.01 o 
  15   6   0      144.10      153.97     41.94 o 
  16   6   0     4675.29     4753.38    154.97 o 
  17   6   0      121.65      152.90     42.43 o 
  18   6   0      441.76      389.96     54.67 o 
  19   6   0       56.38       79.78     75.08 o 
  20   6   0       40.12       45.36     68.83 o 
  21   6   0       44.09       68.83     79.78 o 
  22   6   0     3391.44     3627.54    223.69 o 
  23   6   0        9.49       23.46     75.08 o 
  24   6   0        0.01       73.52     82.91 o 
  25   6   0      134.41      153.30     98.55 o 
  26   6   0      326.84      611.63    131.40 o 
  27   6   0       21.36      -45.36     89.16 o 
  28   6   0       51.96       -4.69     89.16 o 
   0   7   0     2036.75     2199.36    142.35 o 
   1   7   0      274.68      348.86     44.18 o 
   2   7   0      407.13      514.47     49.55 o 
   3   7   0       79.22      122.74     36.15 o 
   4   7   0     2313.39     2442.49    106.73 o 
   5   7   0     3302.16     3473.46    127.75 o 
   6   7   0      266.45      333.88     51.21 o 
   7   7   0      130.87      169.09     44.30 o 
   8   7   0      195.38      210.06     69.61 o 
   9   7   0     1635.56     1618.30    249.50 o 
  10   7   0     1452.85     1389.33     87.19 o 
  11   7   0        4.07      -15.43     68.05 o 
  12   7   0      157.27      152.81     61.79 o 
  13   7   0      112.21      132.24     43.91 o 
  14   7   0       18.90      -56.31     56.31 o 
  15   7   0      135.78       75.08     71.96 o 
  16   7   0        3.47       35.98     68.83 o 
  17   7   0      127.55       51.62     67.26 o 
  18   7   0      141.95        7.82     67.26 o 
  19   7   0       54.93      125.14     84.47 o 
  20   7   0      289.33      278.44     92.29 o 
  21   7   0      252.03      286.26    101.68 o 
  22   7   0      355.07      334.75     98.55 o 
  23   7   0      253.46      237.77     98.55 o 
  24   7   0       73.62      120.45     96.98 o 
  25   7   0       28.20       10.95     89.16 o 
   0   8   0      562.07      589.73     95.42 o 
   1   8   0       10.45       17.34     48.49 o 
   2   8   0        6.87       -0.49     41.86 o 
   3   8   0      131.40      171.93     50.84 o 
   4   8   0      203.91      255.65     43.65 o 
   5   8   0        0.17      -32.07     32.07 o 
   6   8   0        1.62       -7.17     39.41 o 
   7   8   0      752.15      602.16    136.87 o 
   8   8   0      278.86      198.36     82.12 o 
   9   8   0       88.64       -7.82     64.13 o 
  10   8   0      213.82      115.76     76.65 o 
  11   8   0     1151.65     1417.23    143.91 o 
  12   8   0       30.16       32.85     71.96 o 
  13   8   0      643.02      660.12    114.19 o 
  14   8   0       93.21      140.78     84.47 o 
  15   8   0      386.49      475.54    106.37 o 
  16   8   0        0.08       46.93     79.78 o 
  17   8   0      997.37     1185.71    148.61 o 
  18   8   0       13.92      -68.83     76.65 o 
  19   8   0       42.40      -31.29     81.34 o 
  20   8   0      122.07      193.97     98.55 o 
  21   8   0      215.42       64.13     86.03 o 
   0   9   0      504.58      638.22    111.06 o 
   1   9   0      112.17      102.29     54.68 o 
   2   9   0        1.39      -18.77     67.26 o 
   3   9   0        0.64       -9.39     68.83 o 
   4   9   0      519.86      391.07     96.98 o 
   5   9   0      364.77      361.35     92.29 o 
   6   9   0      106.24       -9.39     68.83 o 
   7   9   0       36.89       48.49     73.52 o 
   8   9   0      775.80      591.29    107.93 o 
   9   9   0       34.26       79.78     79.78 o 
  10   9   0       79.19       23.46     78.21 o 
  11   9   0      168.81      267.49     93.86 o 
  12   9   0      224.04      353.52    101.68 o 
  13   9   0       46.61       -3.13     79.78 o 
  14   9   0        1.70      -21.90     79.78 o 
  15   9   0        6.17      106.37     90.73 o 
   2   0   1    51339.44    47494.64    774.85 o 
   4   0   1     3450.38     3440.56     83.51 o 
   6   0   1      130.08       92.72     17.70 o 
   8   0   1      558.78      481.27     34.83 o 
  10   0   1     4376.37     4676.12    125.54 o 
  12   0   1     7521.96     7994.97    283.13 o 
  14   0   1     6099.88     7187.81    267.49 o 
  16   0   1     5414.68     5030.68    222.13 o 
  18   0   1     2757.57     2543.50    154.86 o 
  20   0   1     1574.07     1620.58    142.35 o 
  22   0   1     8373.14     8156.09    355.09 o 
  24   0   1      688.49      528.72    104.81 o 
  26   0   1     5060.20     5072.92    283.13 o 
  28   0   1     1301.09     1206.05    161.12 o 
  30   0   1     3750.65     3788.65    265.93 o 
  32   0   1      752.36      707.83     92.06 o 
  34   0   1      124.49      210.30     70.64 o 
   1   1   1     7273.47     7594.46    100.54 o 
   2   1   1     1472.90     1584.44     28.80 o 
   3   1   1     4798.69     5252.20     66.73 o 
   4   1   1     1627.76     1540.95     24.41 o 
   5   1   1     1774.31     1865.05     31.19 o 
   6   1   1     9816.22    10109.15    144.14 o 
   7   1   1     3044.24     3222.39     55.33 o 
   8   1   1      208.67      161.88     18.29 o 
   9   1   1     3646.62     3660.74     74.50 o 
  10   1   1     9669.37     9701.98    163.65 o 
  11   1   1     3114.20     3044.57     98.95 o 
  12   1   1     4091.93     4441.55    130.51 o 
  13   1   1     1913.23     2024.82    125.14 o 
  14   1   1     1018.01      782.81     59.70 o 
  15   1   1     1848.86     1669.34     80.19 o 
  16   1   1     3722.23     3857.18    131.57 o 
  17   1   1     2633.77     2553.09    107.27 o 
  18   1   1     6486.04     6498.18    228.38 o 
  19   1   1     6112.48     6061.27    189.10 o 
  20   1   1     2095.65     2020.39    103.31 o 
  21   1   1     1912.17     1953.91    108.90 o 
  22   1   1      248.38      239.51     56.28 o 
  23   1   1     3662.80     3574.52    162.93 o 
  24   1   1     1126.13     1072.15     72.95 o 
  25   1   1      324.21      382.37     51.31 o 
  26   1   1      501.06      642.08    105.62 o 
  27   1   1      136.43      205.34     69.95 o 
  28   1   1      475.62      466.77     59.16 o 
  29   1   1      670.39      632.07     73.35 o 
  30   1   1     1356.44     1528.46    100.92 o 
  31   1   1      337.19      421.78     65.95 o 
  32   1   1      259.44      319.84     62.60 o 
  33   1   1      197.23      198.26     92.64 o 
  34   1   1      121.54      122.64     55.45 o 
   1   2   1   110760.22   111597.88   1802.95 o 
   2   2   1    16171.10    16597.58    218.64 o 
   3   2   1    16997.57    16858.79    224.09 o 
   4   2   1     4435.25     4586.57     83.99 o 
   5   2   1     3790.38     3861.04     62.10 o 
   6   2   1     3574.37     3686.16     55.75 o 
   7   2   1     5792.02     5644.13     81.56 o 
   8   2   1      406.11      449.96     18.96 o 
   9   2   1     5188.90     5488.61     80.70 o 
  10   2   1     4100.28     4065.54     79.28 o 
  11   2   1     1570.20     1524.04     52.99 o 
  12   2   1      468.13      561.40     59.32 o 
  13   2   1      182.48      236.31     25.92 o 
  14   2   1     5406.86     5375.93    139.26 o 
  15   2   1     1134.42      964.87     51.39 o 
  16   2   1     1764.37     1625.59     91.73 o 
  17   2   1      291.84      290.71     36.81 o 
  18   2   1     3489.97     3312.10     99.82 o 
  19   2   1      270.21      311.68     39.12 o 
  20   2   1     1384.55     1361.22     88.78 o 
  21   2   1     4190.20     4056.44    121.40 o 
  22   2   1     3367.84     3352.31    109.02 o 
  23   2   1      782.36      715.21     63.71 o 
  24   2   1     1651.19     1792.99     91.58 o 
  25   2   1     2092.65     2103.83    127.60 o 
  26   2   1      677.10      640.26     96.71 o 
  27   2   1     1044.58     1258.62     84.07 o 
  28   2   1       38.06       81.91     41.21 o 
  29   2   1      405.27      402.28     59.19 o 
  30   2   1       14.47       36.07     44.63 o 
  31   2   1     1511.08     1827.62    176.85 o 
  32   2   1      113.51      190.06     76.84 o 
  33   2   1       75.31       15.38     71.87 o 
  34   2   1      210.01      326.36    191.62 o 
   1   3   1     2592.02     2649.90     57.32 o 
   2   3   1    35243.00    35909.50    517.73 o 
   3   3   1    20778.20    21918.24    328.24 o 
   4   3   1     2550.38     2717.13     56.40 o 
   5   3   1     5436.64     5602.08    113.89 o 
   6   3   1     5682.95     5514.06     97.77 o 
   7   3   1     3816.22     4036.78    112.44 o 
   8   3   1     1564.71     1566.19     42.05 o 
   9   3   1     2646.14     2552.36     65.24 o 
  10   3   1     6057.73     6029.02    125.72 o 
  11   3   1     1447.30     1489.62     61.26 o 
  12   3   1     2901.33     2937.21     94.30 o 
  13   3   1     6568.45     6778.23    171.69 o 
  14   3   1     6480.92     6033.91    159.68 o 
  15   3   1     3600.65     3779.11    129.05 o 
  16   3   1        9.66       28.33     21.61 o 
  17   3   1       64.69       86.14     31.36 o 
  18   3   1     4625.31     4667.01    215.14 o 
  19   3   1     2215.00     2152.00    163.60 o 
  20   3   1     2764.88     2404.83     89.91 o 
  21   3   1     3022.36     2572.49    201.48 o 
  22   3   1     1409.48     1319.62    143.28 o 
  23   3   1      704.04      672.86     76.00 o 
  24   3   1      653.97      542.78     55.76 o 
  25   3   1      851.93      800.15     65.66 o 
  26   3   1      584.48      621.99     75.81 o 
  27   3   1     1500.15     1465.74     91.27 o 
  28   3   1       14.66      -20.04     35.34 o 
  29   3   1      104.53      116.54     66.37 o 
  30   3   1      919.71     1144.36    121.29 o 
  31   3   1      846.48      900.73    115.28 o 
  32   3   1       84.85       45.54     80.56 o 
  33   3   1      129.57      139.22    107.93 o 
   1   4   1     4246.87     4313.43    244.03 o 
   2   4   1    18747.11    18537.93    409.15 o 
   3   4   1     7323.24     7229.91    184.56 o 
   4   4   1      768.76      798.92     49.59 o 
   5   4   1     7670.86     7364.85    184.47 o 
   6   4   1     1966.49     1918.49     71.69 o 
   7   4   1      546.62      579.59     42.43 o 
   8   4   1     3728.94     3738.81    109.80 o 
   9   4   1    10763.98    10608.51    252.71 o 
  10   4   1     1213.09     1139.74     58.93 o 
  11   4   1      308.30      368.76     37.20 o 
  12   4   1       26.24        1.35     22.50 o 
  13   4   1     8590.05     8331.23    251.85 o 
  14   4   1      900.33      926.99    104.81 o 
  15   4   1     3424.02     3484.06    182.24 o 
  16   4   1      300.21      272.49     40.48 o 
  17   4   1     1714.98     1759.79     80.43 o 
  18   4   1      567.96      567.02     53.35 o 
  19   4   1     1664.48     1620.92    157.21 o 
  20   4   1      602.45      636.37     64.13 o 
  21   4   1     1034.16      982.58     75.08 o 
  22   4   1     1040.33     1005.17    135.31 o 
  23   4   1     2290.51     2063.54    106.59 o 
  24   4   1      202.62      225.97     47.61 o 
  25   4   1      250.83      203.35     93.86 o 
  26   4   1     1278.78     1162.25    153.30 o 
  27   4   1      435.55      473.97    115.76 o 
  28   4   1       49.19      100.11     89.16 o 
  29   4   1      129.18       17.21     87.60 o 
  30   4   1      199.09       65.70     96.98 o 
  31   4   1       71.98       62.57    100.11 o 
  32   4   1      224.29      214.30    114.19 o 
   1   5   1     6816.04     6607.78    201.01 o 
   2   5   1     4475.29     4152.68    128.69 o 
   3   5   1     4154.87     3921.78    189.28 o 
   4   5   1     7382.06     7485.10    193.23 o 
   5   5   1     4315.30     4138.88    126.36 o 
   6   5   1     2930.98     2985.36    191.62 o 
   7   5   1      730.49      691.33     51.84 o 
   8   5   1     2897.71     2754.36     97.77 o 
   9   5   1     1427.40     1479.99    119.67 o 
  10   5   1      347.32      349.34     40.59 o 
  11   5   1      442.74      543.74     47.33 o 
  12   5   1      958.48      964.01     61.54 o 
  13   5   1      440.75      463.59    100.90 o 
  14   5   1      557.03      490.19     48.61 o 
  15   5   1      219.44      220.39    100.90 o 
  16   5   1     1104.61     1185.71     98.55 o 
  17   5   1     1143.53     1173.91     74.74 o 
  18   5   1      915.60      914.49     67.58 o 
  19   5   1     1254.50     1304.33     82.68 o 
  20   5   1      917.58      894.98    152.52 o 
  21   5   1       37.96      -18.77     68.83 o 
  22   5   1      550.42      655.43    112.63 o 
  23   5   1       17.41      107.93     76.65 o 
  24   5   1      361.80      442.69    107.93 o 
  25   5   1      117.59       79.78     86.03 o 
  26   5   1     1049.80     1101.24    150.17 o 
  27   5   1      330.96      289.39    101.68 o 
  28   5   1       18.53       23.46     90.73 o 
  29   5   1      304.51      375.42    120.45 o 
  30   5   1      207.33      178.33    111.06 o 
   1   6   1      134.17      151.10     51.62 o 
   2   6   1      430.09      450.15     50.25 o 
   3   6   1      566.15      615.39     55.89 o 
   4   6   1      220.66      217.88     41.72 o 
   5   6   1       78.85       52.01     32.69 o 
   6   6   1      915.76     1013.76     94.64 o 
   7   6   1      237.32      194.62     40.94 o 
   8   6   1     2100.08     2215.80     92.87 o 
   9   6   1      353.61      306.93     44.30 o 
  10   6   1     1481.67     1517.65    169.72 o 
  11   6   1      171.50      178.19     40.48 o 
  12   6   1      354.10      399.16     48.02 o 
  13   6   1       46.15       87.16     36.95 o 
  14   6   1     5666.40     5560.89    166.13 o 
  15   6   1      332.37      355.96     51.08 o 
  16   6   1      740.77      725.38    125.14 o 
  17   6   1      127.93       87.60     68.83 o 
  18   6   1      478.14      488.05     96.98 o 
  19   6   1      168.23      201.79     86.03 o 
  20   6   1     1293.03     1565.83    157.99 o 
  21   6   1       32.09      -35.98     65.70 o 
  22   6   1      230.86      347.27    103.24 o 
  23   6   1      104.95       95.42     79.78 o 
  24   6   1      377.23      416.10    112.63 o 
  25   6   1      129.06      137.66     93.86 o 
  26   6   1       38.29      109.50     95.42 o 
  27   6   1       16.61       64.13    100.11 o 
  28   6   1        6.46      -90.73     90.73 o 
   1   7   1      551.24      731.49     70.18 o 
   2   7   1     1005.87      999.11     79.64 o 
   3   7   1     2348.99     2410.29    136.87 o 
   4   7   1      815.44     1033.23     76.58 o 
   5   7   1      303.73      302.64    104.02 o 
   6   7   1       27.34       26.59     36.05 o 
   7   7   1     1723.59     1895.05     93.53 o 
   8   7   1      310.19      240.57     47.73 o 
   9   7   1      130.79      146.42     43.58 o 
  10   7   1      151.72      259.65     45.70 o 
  11   7   1      124.47      105.02     52.40 o 
  12   7   1      267.80      339.45     87.60 o 
  13   7   1      129.74       84.47     71.96 o 
  14   7   1       59.73       48.49     65.70 o 
  15   7   1       27.85       42.24     70.39 o 
  16   7   1      340.63      392.63     95.42 o 
  17   7   1      429.27      383.25     96.98 o 
  18   7   1       17.40      101.68     76.65 o 
  19   7   1      104.99      200.23     87.60 o 
  20   7   1       34.12       42.24     79.78 o 
  21   7   1       30.09       -9.39     73.52 o 
  22   7   1      115.20       46.93     87.60 o 
  23   7   1      101.80        1.56     82.91 o 
  24   7   1       30.33      156.43     96.98 o 
  25   7   1      173.36      142.35    106.37 o 
   1   8   1        0.04      -11.12     41.47 o 
   2   8   1      397.82      389.50     89.16 o 
   3   8   1      122.64       82.80     48.03 o 
   4   8   1      315.81      235.42     56.41 o 
   5   8   1      435.61      490.94     81.34 o 
   6   8   1       73.92       29.72     70.39 o 
   7   8   1       75.54       75.78     44.71 o 
   8   8   1      149.75      176.76     78.21 o 
   9   8   1      459.64      536.54    103.24 o 
  10   8   1      112.36       65.70     75.08 o 
  11   8   1      103.89       51.62     73.52 o 
  12   8   1       54.52      123.58     81.34 o 
  13   8   1      733.47      822.80    123.58 o 
  14   8   1       27.18      197.10     87.60 o 
  15   8   1     1098.67     1004.26    136.09 o 
  16   8   1       28.90       18.77     75.08 o 
  17   8   1       12.49       35.98     84.47 o 
  18   8   1      247.58      190.84     96.98 o 
  19   8   1      400.99      405.15    109.50 o 
  20   8   1       79.18        4.69     89.16 o 
  21   8   1      411.26      281.57    107.93 o 
   1   9   1       45.87       23.01     53.64 o 
   2   9   1      292.98      373.10     96.98 o 
   3   9   1      385.38      369.16     67.96 o 
   4   9   1      100.32       81.95     53.64 o 
   5   9   1      129.80      209.65     61.38 o 
   6   9   1      389.56      454.37     79.00 o 
   7   9   1       43.73      123.16     57.39 o 
   8   9   1       71.00       62.57     78.21 o 
   9   9   1      266.78      336.32     95.42 o 
  10   9   1      214.19      201.79     92.29 o 
  11   9   1       14.17      148.61     87.60 o 
  12   9   1       12.96       21.90     79.78 o 
  13   9   1      121.34       62.57     86.03 o 
  14   9   1      173.12      317.55    103.24 o 
  15   9   1      153.95      132.96     90.73 o 
  16   9   1        9.62      -61.01     82.91 o 
   0   0   2   153402.00   117772.09   3328.76 o 
   2   0   2    25603.22    24520.56    404.58 o 
   4   0   2     7472.76     7575.87    138.42 o 
   6   0   2    47174.39    44486.95    904.24 o 
   8   0   2    54157.61    53342.80   1092.83 o 
  10   0   2    36649.96    36356.82    754.36 o 
  12   0   2    20122.07    22386.22    696.10 o 
  14   0   2      160.83      200.23     50.06 o 
  16   0   2       28.78       40.67     43.80 o 
  18   0   2     4098.06     3990.44    204.92 o 
  20   0   2    10043.58    10238.13    403.58 o 
  22   0   2      806.39     1030.85    126.71 o 
  24   0   2     5725.59     5823.77    289.39 o 
  26   0   2      359.10      341.01     95.42 o 
  28   0   2     2895.60     2965.85    247.15 o 
  30   0   2     1896.52     2022.60    212.74 o 
  32   0   2     1311.60     1066.83    176.76 o 
  34   0   2      268.54      411.40    105.59 o 
   0   1   2    18885.97    19770.77    572.52 o 
   1   1   2     1623.65     1770.40     45.06 o 
   2   1   2     2726.78     2724.07     42.18 o 
   3   1   2    10922.57    11499.58    150.92 o 
   4   1   2     2947.05     2810.10     40.48 o 
   5   1   2     3036.59     3225.22     59.32 o 
   6   1   2    19094.40    19094.81    232.55 o 
   7   1   2    24640.56    24563.07    292.90 o 
   8   1   2     9755.65     9817.89    158.34 o 
   9   1   2     4416.57     4124.53     88.96 o 
  10   1   2     2260.45     2275.46     55.86 o 
  11   1   2    13798.99    13898.51    444.25 o 
  12   1   2    26198.70    25481.22    554.70 o 
  13   1   2      849.05      822.53     59.44 o 
  14   1   2     3256.08     3085.64    108.40 o 
  15   1   2     1818.42     1992.39     87.93 o 
  16   1   2    10715.02    10378.50    268.78 o 
  17   1   2     4229.50     4437.51    147.06 o 
  18   1   2    13742.60    14230.39    349.48 o 
  19   1   2     2769.21     2770.96    118.90 o 
  20   1   2     3263.54     3176.45    131.07 o 
  21   1   2     2684.51     2896.35    127.72 o 
  22   1   2     3915.80     3861.86    154.27 o 
  23   1   2     1951.50     2015.57    126.36 o 
  24   1   2     1177.27     1292.44    168.16 o 
  25   1   2      305.96      285.21     46.41 o 
  26   1   2        4.39       -5.46     35.19 o 
  27   1   2      250.35      222.08     46.26 o 
  28   1   2      415.41      448.20     84.61 o 
  29   1   2       35.95       24.93     40.12 o 
  30   1   2      303.92      389.77     86.71 o 
  31   1   2      183.27      299.29     59.71 o 
  32   1   2      300.26      342.97     68.30 o 
  33   1   2      372.65      471.66     90.88 o 
  34   1   2       35.75      103.43     76.65 o 
   0   2   2   153460.50   156426.69   4264.19 o 
   1   2   2    92685.16    94958.81   2615.45 o 
   2   2   2    10866.16    11385.13    174.46 o 
   3   2   2     4783.17     5013.64     74.33 o 
   4   2   2    19299.09    19373.10    253.80 o 
   5   2   2    20008.40    19616.29    256.72 o 
   6   2   2     4642.65     4643.18     66.75 o 
   7   2   2      331.54      377.18     16.31 o 
   8   2   2     3724.39     3617.32     57.54 o 
   9   2   2     1125.94     1180.52     57.51 o 
  10   2   2     3264.47     3791.23     67.06 o 
  11   2   2     5075.71     5298.47    114.79 o 
  12   2   2     4542.92     4227.05     99.54 o 
  13   2   2     4312.26     4501.40    162.36 o 
  14   2   2     3323.33     3242.24    158.06 o 
  15   2   2     2645.34     2752.25     80.78 o 
  16   2   2     2318.91     2369.88     75.92 o 
  17   2   2     2003.76     1942.78     71.35 o 
  18   2   2     3190.50     3016.63     92.53 o 
  19   2   2     3866.38     3937.65    111.23 o 
  20   2   2     5204.11     4995.34    133.81 o 
  21   2   2     1444.93     1361.10     74.12 o 
  22   2   2     1953.34     1681.24     81.15 o 
  23   2   2     2951.83     2852.32    105.24 o 
  24   2   2      249.07      314.96     55.55 o 
  25   2   2      194.79      272.58     52.82 o 
  26   2   2      516.74      487.95     55.42 o 
  27   2   2      783.81      768.30     67.80 o 
  28   2   2      238.06      262.47     49.92 o 
  29   2   2     1707.69     1830.35    127.53 o 
  30   2   2      669.21      794.80     76.20 o 
  31   2   2      339.69      495.42     92.35 o 
  32   2   2       12.60       92.04     72.29 o 
  33   2   2      794.15      906.47    121.82 o 
  34   2   2        9.77       15.64    106.37 o 
   0   3   2    20752.72    21813.70    649.17 o 
   1   3   2    11409.94    12003.86    319.89 o 
   2   3   2     4787.25     4843.53    100.83 o 
   3   3   2      405.88      419.05     25.76 o 
   4   3   2     3849.19     4015.76     74.90 o 
   5   3   2     1937.99     1805.83     43.24 o 
   6   3   2     1113.86     1150.03     34.59 o 
   7   3   2     3959.50     3923.18     81.51 o 
   8   3   2     8569.59     8061.87    158.89 o 
   9   3   2      372.02      451.75     32.92 o 
  10   3   2     4358.90     4667.41    166.59 o 
  11   3   2    25515.62    26222.60    551.80 o 
  12   3   2      440.15      427.46     80.56 o 
  13   3   2     3394.00     3103.48     97.72 o 
  14   3   2     1430.75     1418.05     71.33 o 
  15   3   2     1644.57     1591.11     61.79 o 
  16   3   2     3690.80     3633.38    148.68 o 
  17   3   2     4928.45     4896.62    125.61 o 
  18   3   2      849.96      738.16     50.72 o 
  19   3   2     3503.58     3613.57    131.97 o 
  20   3   2     1688.18     1682.52    169.01 o 
  21   3   2      273.68      261.68     38.88 o 
  22   3   2      110.30       91.55     32.55 o 
  23   3   2      457.23      486.96    127.09 o 
  24   3   2     2307.19     2006.11    179.02 o 
  25   3   2      486.74      505.15     58.60 o 
  26   3   2        3.35      -27.97     31.37 o 
  27   3   2      386.31      341.57     51.74 o 
  28   3   2      612.68      529.04     87.19 o 
  29   3   2     1007.77     1103.55    197.88 o 
  30   3   2      948.22      938.44    193.97 o 
  31   3   2      178.64      223.76     77.50 o 
  32   3   2      634.47      575.33    186.93 o 
  33   3   2      178.96      129.70     76.82 o 
   1   4   2      729.67      863.48     79.78 o 
   2   4   2    10048.99     9722.31    232.39 o 
   3   4   2     4073.41     4023.30    115.13 o 
   4   4   2     4398.03     4257.98    143.13 o 
   5   4   2     1516.34     1552.59     62.32 o 
   6   4   2     1532.23     1571.08     51.30 o 
   7   4   2     9957.60     9818.99    232.91 o 
   8   4   2       72.24       65.23     32.07 o 
   9   4   2     1779.96     1799.10     80.56 o 
  10   4   2     2573.45     2539.08     87.20 o 
  11   4   2    12083.95    11781.85    276.98 o 
  12   4   2      570.99      559.75    103.24 o 
  13   4   2     4163.74     4141.01    121.02 o 
  14   4   2       95.45      107.17     32.07 o 
  15   4   2     2086.17     2122.96     81.79 o 
  16   4   2      390.73      462.91     50.84 o 
  17   4   2     5440.28     5498.91    157.83 o 
  18   4   2      279.62      357.86     43.02 o 
  19   4   2     2139.12     2225.18    177.54 o 
  20   4   2     2193.96     2304.66     99.89 o 
  21   4   2     1491.03     1448.70     82.43 o 
  22   4   2      208.22      297.56    103.24 o 
  23   4   2      332.32      391.59     80.56 o 
  24   4   2      112.07       87.60     71.96 o 
  25   4   2      667.52     1029.29    143.91 o 
  26   4   2      281.49      247.15     96.98 o 
  27   4   2       89.32      198.66     95.42 o 
  28   4   2      529.00      730.51    139.22 o 
  29   4   2       41.97       26.59     87.60 o 
  30   4   2      371.86      281.57    109.50 o 
  31   4   2      151.89       39.11     96.98 o 
  32   4   2       11.83      -92.29     92.29 o 
   0   5   2    10630.55    10530.64    380.12 o 
   1   5   2     9257.11     9789.18    342.57 o 
   2   5   2     9708.08    10353.88    361.35 o 
   3   5   2      830.85      792.00     56.31 o 
   4   5   2     1381.19     1296.62     73.52 o 
   5   5   2     3192.58     3184.37    106.62 o 
   6   5   2     2108.89     2018.45    182.24 o 
   7   5   2     1462.32     1487.82     68.37 o 
   8   5   2      231.79      185.63     32.40 o 
   9   5   2      293.16      310.76     37.87 o 
  10   5   2     2226.24     1985.01     84.47 o 
  11   5   2      563.52      575.36     48.02 o 
  12   5   2      130.80      131.54     31.24 o 
  13   5   2     1279.74     1168.89     66.48 o 
  14   5   2      995.36      977.36     62.57 o 
  15   5   2      857.36      847.91     58.74 o 
  16   5   2      616.17      606.67     52.95 o 
  17   5   2      522.17      677.51     57.31 o 
  18   5   2      273.31      279.37     43.58 o 
  19   5   2      889.33      950.84     98.55 o 
  20   5   2      623.17      552.19    103.24 o 
  21   5   2       96.80       32.85     67.26 o 
  22   5   2      712.72      893.20    126.71 o 
  23   5   2      443.04      594.42    111.06 o 
  24   5   2      921.14      866.60    134.53 o 
  25   5   2      362.05      456.77    106.37 o 
  26   5   2      299.14      419.22    111.06 o 
  27   5   2      401.95      319.11    109.50 o 
  28   5   2     1441.75     1581.47    187.71 o 
  29   5   2      656.36      653.86    139.22 o 
  30   5   2      106.93      111.06    101.68 o 
   0   6   2      493.82      378.55     78.21 o 
   1   6   2     1466.15     1476.85     89.57 o 
   2   6   2     1835.73     1834.88    129.83 o 
   3   6   2      401.92      536.54     81.34 o 
   4   6   2      313.99      304.95     45.05 o 
   5   6   2      358.17      274.44     42.06 o 
   6   6   2     1859.68     1825.64    158.77 o 
   7   6   2     1102.24     1056.99    133.74 o 
   8   6   2     4038.67     4125.79    131.18 o 
   9   6   2      189.44      222.47     40.79 o 
  10   6   2     1433.40     1375.86     75.08 o 
  11   6   2      142.19      132.91     66.48 o 
  12   6   2     3453.27     3358.26    143.13 o 
  13   6   2       14.66       37.94     33.63 o 
  14   6   2      461.97      555.23     61.79 o 
  15   6   2      189.98       68.83     65.70 o 
  16   6   2     3801.03     4140.61    223.69 o 
  17   6   2       36.54      122.01     73.52 o 
  18   6   2     2102.52     2335.45    175.20 o 
  19   6   2      404.54      439.56    104.81 o 
  20   6   2      371.78      287.83     90.73 o 
  21   6   2      386.11      364.47     98.55 o 
  22   6   2     1079.70     1256.11    151.73 o 
  23   6   2       23.95      -50.06     70.39 o 
  24   6   2        9.90       26.59     81.34 o 
  25   6   2      155.54      122.01     93.86 o 
  26   6   2       16.74      -14.08     79.78 o 
  27   6   2       18.95       28.16     86.03 o 
  28   6   2       54.71       73.52    100.11 o 
   0   7   2     2437.92     2460.59    159.56 o 
   1   7   2     1988.81     1985.76    111.06 o 
   2   7   2      270.04      243.33     55.85 o 
   3   7   2       29.02       37.54     62.57 o 
   4   7   2     2811.44     2871.99    168.94 o 
   5   7   2     1364.83     1827.06    150.17 o 
   6   7   2      394.77      499.00     89.16 o 
   7   7   2      430.76      436.16     62.57 o 
   8   7   2      165.73      197.48     50.84 o 
   9   7   2      414.57      487.69     56.31 o 
  10   7   2     1020.35     1066.21     74.60 o 
  11   7   2       61.20      -23.46     64.13 o 
  12   7   2      515.58      527.16     95.42 o 
  13   7   2       90.12      100.11     78.21 o 
  14   7   2       16.30      -53.19     59.44 o 
  15   7   2       78.06       95.42     70.39 o 
  16   7   2      344.51      280.00     87.60 o 
  17   7   2       65.23      117.32     79.78 o 
  18   7   2      139.52      245.59     90.73 o 
  19   7   2      140.19      181.45     84.47 o 
  20   7   2      276.09      439.56    109.50 o 
  21   7   2      129.83      179.89     93.86 o 
  22   7   2       90.32      111.06     93.86 o 
  23   7   2      246.50      394.20    112.63 o 
  24   7   2      277.07      351.96    118.88 o 
  25   7   2      117.47       75.08     95.42 o 
   0   8   2     1162.79      994.87    123.58 o 
   1   8   2      126.31      172.74     55.85 o 
   2   8   2      200.68      169.08     67.26 o 
   3   8   2      286.26      311.23     62.49 o 
   4   8   2      172.96       71.36     51.95 o 
   5   8   2       53.62      136.09     75.08 o 
   6   8   2      370.82      406.71     95.42 o 
   7   8   2      949.99      904.15    122.01 o 
   8   8   2      241.00      245.59     87.60 o 
   9   8   2      191.71      276.88     90.73 o 
  10   8   2      318.48      247.15     87.60 o 
  11   8   2      638.15      705.48    115.76 o 
  12   8   2      100.91      165.81     89.16 o 
  13   8   2      260.81      228.38     92.29 o 
  14   8   2       22.98        9.39     78.21 o 
  15   8   2      123.35      150.17     89.16 o 
  16   8   2       31.14      136.09     87.60 o 
  17   8   2      791.21      899.45    140.78 o 
  18   8   2       49.13       54.75     90.73 o 
  19   8   2       77.56       96.98     87.60 o 
  20   8   2      120.82       -4.69     90.73 o 
  21   8   2      306.53      309.72    109.50 o 
   0   9   2       89.25      129.83     79.78 o 
   1   9   2       51.67        8.82     51.85 o 
   2   9   2      206.91      158.28     60.21 o 
   3   9   2       99.35        5.74     53.64 o 
   4   9   2      176.32       67.26     79.78 o 
   5   9   2      608.19      671.42     83.24 o 
   6   9   2       57.97       69.94     56.89 o 
   7   9   2      146.46      265.79     66.86 o 
   8   9   2      592.44      531.85    112.63 o 
   9   9   2        1.62      -18.77     76.65 o 
  10   9   2       16.47       -6.26     78.21 o 
  11   9   2      294.35      409.84    111.06 o 
  12   9   2       88.58       71.96     90.73 o 
  13   9   2       33.35       92.29     90.73 o 
  14   9   2       59.39       42.24     87.60 o 
  15   9   2      104.58      159.56     96.98 o 
  16   9   2      198.75      154.86     98.55 o 
   2   0   3    35726.77    35036.30    809.51 o 
   4   0   3     9698.23     9854.99    150.12 o 
   6   0   3    41200.92    40965.34    676.71 o 
   8   0   3    15063.39    15817.94    346.21 o 
  10   0   3     1997.80     2009.01     73.55 o 
  12   0   3     1562.45     1349.96     89.16 o 
  14   0   3      975.53     1069.96     96.98 o 
  16   0   3     5793.90     5756.50    239.33 o 
  18   0   3     2155.25     2154.00    139.22 o 
  20   0   3     2519.45     2579.48    165.81 o 
  22   0   3    11783.57    11638.15    456.77 o 
  24   0   3     3530.48     3539.94    217.43 o 
  26   0   3     1726.36     1567.40    168.94 o 
  28   0   3     2817.59     2848.53    214.30 o 
  30   0   3     1609.48     1489.18    184.58 o 
  32   0   3     2169.76     2640.48    251.85 o 
  34   0   3      447.18      491.72     96.20 o 
   1   1   3     8023.78     8457.27    146.03 o 
   2   1   3     9852.07     9845.09    130.65 o 
   3   1   3    11705.90    12150.79    161.38 o 
   4   1   3    18568.69    19141.52    228.83 o 
   5   1   3     6751.35     6475.20     96.07 o 
   6   1   3     7196.03     7215.00     97.12 o 
   7   1   3     4570.24     4627.86     68.49 o 
   8   1   3     1189.42     1170.18     29.84 o 
   9   1   3    14844.45    14697.52    206.06 o 
  10   1   3    29303.05    29336.11    434.66 o 
  11   1   3    20186.15    20660.38    560.01 o 
  12   1   3     9707.24    11260.44    264.91 o 
  13   1   3     8502.54     9592.68    231.73 o 
  14   1   3    18511.51    18348.63    525.59 o 
  15   1   3    12118.63    12233.72    298.08 o 
  16   1   3     3478.18     3250.54    166.59 o 
  17   1   3     1222.59     1169.96    161.90 o 
  18   1   3     3771.39     3996.38    141.58 o 
  19   1   3     8082.34     8041.07    230.07 o 
  20   1   3     3373.53     3627.44    140.42 o 
  21   1   3     2440.22     2171.58    110.59 o 
  22   1   3     1075.14     1095.22     91.21 o 
  23   1   3     2061.50     1871.30    120.93 o 
  24   1   3      274.98      226.73     56.89 o 
  25   1   3      170.83      245.85     62.49 o 
  26   1   3      556.88      467.02     97.77 o 
  27   1   3      130.62      102.82     41.32 o 
  28   1   3      200.22      281.62     50.91 o 
  29   1   3      211.03      156.04     46.42 o 
  30   1   3       34.30       17.90     44.41 o 
  31   1   3       26.20       21.92     43.76 o 
  32   1   3      173.70      143.08     51.42 o 
  33   1   3      728.63     1072.71    125.86 o 
  34   1   3      602.64      602.31    245.59 o 
   1   2   3     3002.30     3201.21     90.14 o 
   2   2   3    15557.96    15974.83    236.82 o 
   3   2   3    11575.76    11620.07    205.69 o 
   4   2   3     7111.02     7204.79    118.69 o 
   5   2   3      806.78      804.64     31.01 o 
   6   2   3     9867.76    10198.55    128.80 o 
   7   2   3    16476.81    16500.70    221.90 o 
   8   2   3      730.65      658.03     40.31 o 
   9   2   3     1502.52     1589.33     39.88 o 
  10   2   3     6252.33     6005.17    158.73 o 
  11   2   3     2637.68     2617.38     77.14 o 
  12   2   3     4807.76     4793.16    158.12 o 
  13   2   3     2840.97     2934.37     79.65 o 
  14   2   3     9242.17     8913.50    252.12 o 
  15   2   3      650.26      620.11     40.97 o 
  16   2   3      392.84      455.02     51.57 o 
  17   2   3     1944.00     1842.37     69.00 o 
  18   2   3      632.71      617.72     84.10 o 
  19   2   3      341.04      417.32     41.48 o 
  20   2   3     1289.52     1281.20     65.42 o 
  21   2   3     2737.02     2908.07     97.00 o 
  22   2   3      329.23      275.38     58.24 o 
  23   2   3     2401.61     2315.27     93.98 o 
  24   2   3     1403.42     1326.79    106.25 o 
  25   2   3     1737.01     1688.82    119.60 o 
  26   2   3      230.09      189.66     41.80 o 
  27   2   3     2724.41     2667.50    180.56 o 
  28   2   3      374.88      384.54     70.73 o 
  29   2   3      231.22      289.01     54.08 o 
  30   2   3      231.66      298.64     77.95 o 
  31   2   3     1741.95     1880.50    150.83 o 
  32   2   3      187.32      185.12     80.05 o 
  33   2   3      114.94       93.38    139.22 o 
  34   2   3      145.07      247.15    120.45 o 
   2   3   3    18728.04    19822.39    603.81 o 
   3   3   3     2316.50     2121.67     68.74 o 
   4   3   3      733.91      744.84     30.05 o 
   5   3   3      387.36      366.75     22.11 o 
   6   3   3     6736.70     6560.78    129.10 o 
   7   3   3     1867.78     1919.79     59.83 o 
   8   3   3      828.94      818.39     73.44 o 
   9   3   3     6604.95     6694.86    134.01 o 
  10   3   3     2726.21     2621.15     77.83 o 
  11   3   3      141.88      174.60     23.48 o 
  12   3   3      418.16      462.04     43.64 o 
  13   3   3     4078.31     4182.18     99.86 o 
  14   3   3      772.23      798.96     42.46 o 
  15   3   3     5519.06     5310.21    125.89 o 
  16   3   3     1108.31     1060.92     63.34 o 
  17   3   3       88.74      122.27     26.55 o 
  18   3   3     1207.54     1219.97     93.98 o 
  19   3   3     1838.10     1859.81    124.28 o 
  20   3   3      335.80      275.26     44.99 o 
  21   3   3      364.38      373.43     70.52 o 
  22   3   3       27.09       27.30     25.99 o 
  23   3   3     1608.62     1349.73    193.99 o 
  24   3   3      491.37      427.63     49.31 o 
  25   3   3      500.40      472.62    108.35 o 
  26   3   3      193.52      106.88     58.97 o 
  27   3   3      422.84      408.28     76.32 o 
  28   3   3      522.83      671.55     93.42 o 
  29   3   3      514.08      570.17     91.25 o 
  30   3   3      136.12      104.70     73.50 o 
  31   3   3      159.44      147.91     75.04 o 
  32   3   3      378.60      459.39     96.54 o 
  33   3   3       85.46      195.53    122.01 o 
   1   4   3     1296.33     1357.78     98.55 o 
   2   4   3       15.38       17.21     40.67 o 
   3   4   3     4967.47     5298.17    211.18 o 
   4   4   3       72.43       89.16     45.36 o 
   5   4   3     2907.90     2942.02     72.62 o 
   6   4   3     1284.31     1317.76     45.82 o 
   7   4   3       44.48       21.92     17.02 o 
   8   4   3     1202.05     1044.83     51.40 o 
   9   4   3     1817.49     1895.42    157.21 o 
  10   4   3      339.84      351.49     33.39 o 
  11   4   3     4183.07     4136.16    116.04 o 
  12   4   3     1137.38     1163.42     56.55 o 
  13   4   3     1194.79     1182.17    120.45 o 
  14   4   3     1447.56     1508.36     67.02 o 
  15   4   3     8068.95     7582.60    194.28 o 
  16   4   3       90.25      144.68     35.98 o 
  17   4   3       90.55      104.89     29.58 o 
  18   4   3       69.99       58.51     31.29 o 
  19   4   3     9580.62     9487.17    242.58 o 
  20   4   3      407.19      472.85     49.03 o 
  21   4   3       13.62       23.73     29.58 o 
  22   4   3     1117.26     1346.83    145.48 o 
  23   4   3      421.03      389.50     93.86 o 
  24   4   3      197.35       70.39     75.08 o 
  25   4   3       43.35      -37.54     62.57 o 
  26   4   3      281.35      259.67     95.42 o 
  27   4   3        8.25       18.77     76.65 o 
  28   4   3      165.47      162.68     95.42 o 
  29   4   3       67.01       -9.39     86.03 o 
  30   4   3      124.17       42.24     90.73 o 
  31   4   3       41.02       51.62     93.86 o 
   1   5   3      593.36      793.08     92.29 o 
   2   5   3     4161.05     4170.34    193.97 o 
   3   5   3     6829.03     7275.41    281.57 o 
   4   5   3     1227.04     1224.82    109.50 o 
   5   5   3      681.54      681.56     49.19 o 
   6   5   3     1078.58     1010.54     78.21 o 
   7   5   3      625.74      561.14     44.85 o 
   8   5   3      776.55      800.59     62.57 o 
   9   5   3       52.65       72.16     27.46 o 
  10   5   3     1098.07      993.63     59.60 o 
  11   5   3     1544.38     1437.17    114.19 o 
  12   5   3     1066.15     1197.36     62.53 o 
  13   5   3      659.69      657.67     82.91 o 
  14   5   3      643.64      628.46    152.52 o 
  15   5   3      238.97      207.40     59.44 o 
  16   5   3       27.38      -11.47     26.12 o 
  17   5   3      137.20      192.97     35.41 o 
  18   5   3      146.20      161.12     75.08 o 
  19   5   3      373.93      325.37     90.73 o 
  20   5   3      213.61      219.00     81.34 o 
  21   5   3      124.05       29.72     67.26 o 
  22   5   3      153.80      183.02     81.34 o 
  23   5   3      259.08      258.10     93.86 o 
  24   5   3      313.97      164.25     82.91 o 
  25   5   3      739.92      697.66    126.71 o 
  26   5   3      786.29      868.17    142.35 o 
  27   5   3      967.99     1127.84    165.81 o 
  28   5   3      107.46      336.32    109.50 o 
  29   5   3       29.65      -40.67     82.91 o 
  30   5   3      132.76      220.56    104.81 o 
   1   6   3      574.32      553.40     61.32 o 
   2   6   3      379.01      431.74     79.78 o 
   3   6   3     1063.42     1004.26    111.06 o 
   4   6   3     3134.08     2854.79    170.51 o 
   5   6   3      215.67      193.97     71.96 o 
   6   6   3     5423.97     5571.92    245.59 o 
   7   6   3       83.22      114.19     36.44 o 
   8   6   3     2206.86     2163.91     87.92 o 
   9   6   3      179.35      268.34     40.65 o 
  10   6   3     4044.26     4138.47    246.37 o 
  11   6   3       92.18      161.86     73.52 o 
  12   6   3      365.81      390.17     45.24 o 
  13   6   3      251.48      295.65     81.34 o 
  14   6   3     3584.53     3615.02    208.05 o 
  15   6   3      133.64       31.29     65.70 o 
  16   6   3      235.21      295.65     82.91 o 
  17   6   3      425.13      459.89    100.11 o 
  18   6   3     1446.66     1673.77    162.68 o 
  19   6   3      114.58      223.69     90.73 o 
  20   6   3     1123.57     1229.51    150.17 o 
  21   6   3      190.77      167.38     84.47 o 
  22   6   3        4.74        7.82     70.39 o 
  23   6   3       54.36      104.81     82.91 o 
  24   6   3      262.74      297.21    104.81 o 
  25   6   3       86.64      139.22     92.29 o 
  26   6   3        9.02       51.62     95.42 o 
  27   6   3       57.82       84.47    100.11 o 
  28   6   3        6.16       79.78    101.68 o 
   1   7   3      302.96      360.04     63.42 o 
   2   7   3     2823.16     2756.35    122.22 o 
   3   7   3     1894.48     2031.98    165.81 o 
   4   7   3     1462.80     1520.47    140.78 o 
   5   7   3      170.71      132.96     73.52 o 
   6   7   3      539.95      480.23     96.98 o 
   7   7   3      724.49      686.71    106.37 o 
   8   7   3      324.99      472.41     92.29 o 
   9   7   3      134.77      143.91     71.96 o 
  10   7   3      150.17      134.53     73.52 o 
  11   7   3      562.71      793.08    115.76 o 
  12   7   3      139.36      111.06     71.96 o 
  13   7   3      193.72       92.29     76.65 o 
  14   7   3       75.16       73.52     71.96 o 
  15   7   3      162.02      309.72     93.86 o 
  16   7   3      151.54      151.73     82.91 o 
  17   7   3       68.37       79.78     81.34 o 
  18   7   3      111.80       79.78     81.34 o 
  19   7   3      164.98      204.92     90.73 o 
  20   7   3      200.41      431.74    106.37 o 
  21   7   3      279.36      272.18    107.93 o 
  22   7   3      300.34      311.29    106.37 o 
  23   7   3      171.98      131.40    100.11 o 
  24   7   3      236.49      143.91     98.55 o 
  25   7   3      302.32      231.51    111.06 o 
   1   8   3      380.05      372.48     65.75 o 
   2   8   3      788.02      972.23     90.10 o 
   3   8   3       43.22       36.53     51.42 o 
   4   8   3       74.71       63.35     51.99 o 
   5   8   3      501.53      423.92     95.42 o 
   6   8   3       75.88       46.93     71.96 o 
   7   8   3      182.74      147.04     82.91 o 
   8   8   3      215.76      156.43     84.47 o 
   9   8   3      869.43      927.61    129.83 o 
  10   8   3      150.07      154.86     86.03 o 
  11   8   3      362.18      520.90    106.37 o 
  12   8   3      170.18      225.25     92.29 o 
  13   8   3      354.27      475.54    106.37 o 
  14   8   3      134.89       57.88     79.78 o 
  15   8   3      803.72      736.77    129.83 o 
  16   8   3      245.36      145.48     89.16 o 
  17   8   3       21.08       54.75     82.91 o 
  18   8   3      260.83      289.39    106.37 o 
  19   8   3      325.78      337.88    114.19 o 
  20   8   3        0.76      -57.88     82.91 o 
  21   8   3        6.04       -6.26     93.86 o 
   1   9   3        8.42       39.55     54.74 o 
   2   9   3      375.29      500.09     77.97 o 
   3   9   3      526.84      453.33     74.83 o 
   4   9   3      100.56       60.69    186.93 o 
   5   9   3       90.11       68.12     92.29 o 
   6   9   3      109.58       68.99     56.89 o 
   7   9   3       19.55       26.38     56.96 o 
   8   9   3       40.69       82.91     87.60 o 
   9   9   3      395.25      484.92    114.19 o 
  10   9   3      234.17      408.27    109.50 o 
  11   9   3       77.86       86.03     87.60 o 
  12   9   3       39.64       26.59     86.03 o 
  13   9   3      130.16      219.00    103.24 o 
  14   9   3      170.03        1.56     89.16 o 
  15   9   3      384.80      395.76    120.45 o 
  16   9   3       85.11      131.40     95.42 o 
   0   0   4    11585.13    12498.49    367.60 o 
   2   0   4     7814.73     7823.53    139.37 o 
   4   0   4    19915.78    20650.64    299.33 o 
   6   0   4     5596.04     5780.40    114.27 o 
   8   0   4      496.24      533.47     28.77 o 
  10   0   4    16432.81    16029.16    290.41 o 
  12   0   4     1662.87     1953.88     71.67 o 
  14   0   4     7302.05     6817.08    264.36 o 
  16   0   4     3105.06     3363.17    167.38 o 
  18   0   4      213.78      215.87     64.13 o 
  20   0   4     1008.54     1145.04    118.88 o 
  22   0   4     1070.22      952.64    118.88 o 
  24   0   4      476.96      635.09    106.37 o 
  26   0   4       47.64      128.27     76.65 o 
  28   0   4     5280.76     5506.22    303.47 o 
  30   0   4     1468.05     1584.60    189.28 o 
  32   0   4      197.09      287.83    112.63 o 
  34   0   4     1057.11     1138.79    186.15 o 
   0   1   4    12593.17    13160.18    391.07 o 
   1   1   4    12824.31    13029.37    190.21 o 
   2   1   4    10803.46    10912.74    133.59 o 
   3   1   4    13990.14    13910.35    168.86 o 
   4   1   4     2410.07     2662.55     40.07 o 
   5   1   4      729.26      804.26     19.36 o 
   6   1   4     5328.21     5335.25     68.06 o 
   7   1   4      659.87      648.37     23.40 o 
   8   1   4     8250.54     8170.98    110.50 o 
   9   1   4      526.03      519.57     22.00 o 
  10   1   4     9593.88     9791.24    267.56 o 
  11   1   4     6544.46     6188.26    162.04 o 
  12   1   4     9297.14     9528.31    229.50 o 
  13   1   4    12540.19    12801.53    294.78 o 
  14   1   4     2427.40     2326.99    152.52 o 
  15   1   4     1137.52     1040.49    130.62 o 
  16   1   4     5118.28     4610.71    148.22 o 
  17   1   4     4535.09     4045.99    176.76 o 
  18   1   4      707.01      746.19     66.86 o 
  19   1   4     3764.87     3638.87    138.25 o 
  20   1   4      437.51      387.36    118.10 o 
  21   1   4      551.40      572.95     85.25 o 
  22   1   4      434.12      401.88     61.82 o 
  23   1   4       38.53        8.87     41.64 o 
  24   1   4       34.39       30.83     74.30 o 
  25   1   4     1443.05     1635.86    117.77 o 
  26   1   4     1323.82     1415.40    276.88 o 
  27   1   4      352.82      311.37     69.68 o 
  28   1   4      576.37      686.64     91.96 o 
  29   1   4      991.79     1090.61    119.39 o 
  30   1   4      336.27      281.38     55.35 o 
  31   1   4       85.95       96.07     45.89 o 
  32   1   4       48.65       61.14     69.26 o 
  33   1   4      371.27      161.12    118.88 o 
  34   1   4      183.09      238.85     85.15 o 
   0   2   4     1942.85     2225.95    101.68 o 
   1   2   4    10485.13    10452.34    231.73 o 
   2   2   4     4650.83     4795.29     83.04 o 
   3   2   4     2695.29     2581.09     52.67 o 
   4   2   4     4836.72     4795.85     74.64 o 
   5   2   4     2638.69     2704.83     48.95 o 
   6   2   4     1534.24     1624.31     40.54 o 
   7   2   4     2260.80     2287.54     58.69 o 
   8   2   4     2047.44     1917.77     47.64 o 
   9   2   4    14522.52    13673.65    214.52 o 
  10   2   4    12724.27    13061.14    205.46 o 
  11   2   4     5704.59     5439.49    196.27 o 
  12   2   4    10571.76    10158.05    193.73 o 
  13   2   4      320.14      294.56     26.68 o 
  14   2   4     1484.00     1407.98     60.43 o 
  15   2   4     2045.88     2138.94     71.76 o 
  16   2   4     9926.10     9484.80    198.27 o 
  17   2   4     1455.95     1405.14     62.16 o 
  18   2   4     4219.69     3956.41    108.63 o 
  19   2   4     1088.74     1040.92     59.48 o 
  20   2   4     2042.37     2001.40     82.39 o 
  21   2   4     1062.86     1112.47     85.84 o 
  22   2   4      467.02      505.74     47.60 o 
  23   2   4      287.58      283.14     41.74 o 
  24   2   4      422.98      390.49     47.41 o 
  25   2   4      632.17      810.85     63.51 o 
  26   2   4      392.64      477.91     73.56 o 
  27   2   4      725.01      755.43     66.99 o 
  28   2   4      219.43      391.61     55.46 o 
  29   2   4     1045.82     1168.67    116.69 o 
  30   2   4      112.17       85.18     63.59 o 
  31   2   4       15.30        7.62     65.64 o 
  32   2   4       46.47       17.39     75.08 o 
  33   2   4      333.94      411.35    112.63 o 
   2   3   4     1896.20     2058.58    107.93 o 
   3   3   4     2711.86     2729.97     79.68 o 
   4   3   4    13695.83    13632.83    298.03 o 
   5   3   4      123.72       86.74     21.70 o 
   6   3   4     1497.73     1480.89    114.19 o 
   7   3   4     1465.08     1492.56     62.39 o 
   8   3   4    11426.77    11405.59    206.76 o 
   9   3   4      273.83      294.31     19.48 o 
  10   3   4     2898.02     2964.50     70.91 o 
  11   3   4     4775.75     4742.69    103.72 o 
  12   3   4     9016.73     8500.59    203.24 o 
  13   3   4     2199.35     2304.23     65.47 o 
  14   3   4     3266.10     3276.12     84.41 o 
  15   3   4     2574.19     2466.02     73.25 o 
  16   3   4     8377.45     8057.68    170.93 o 
  17   3   4      566.76      535.85     39.33 o 
  18   3   4      236.77      227.62     30.90 o 
  19   3   4     2689.01     2578.10     84.80 o 
  20   3   4     1564.79     1379.70     70.43 o 
  21   3   4      399.45      392.31     42.84 o 
  22   3   4       24.09       32.86     25.85 o 
  23   3   4      211.94      181.93     83.95 o 
  24   3   4     3115.39     3003.81    144.58 o 
  25   3   4      310.80      309.53     65.64 o 
  26   3   4      271.61      397.06     76.30 o 
  27   3   4     1395.34     1342.72    135.31 o 
  28   3   4     1605.20     1552.27    132.24 o 
  29   3   4     1451.84     1630.85    137.16 o 
  30   3   4       91.27      167.27     72.29 o 
  31   3   4       55.80       37.18     65.15 o 
  32   3   4      523.52      622.42    102.42 o 
  33   3   4      209.54      132.96    118.88 o 
   2   4   4      684.98      769.62     84.47 o 
   3   4   4    10334.03    10469.64    366.04 o 
   4   4   4     3042.99     3101.94    151.73 o 
   5   4   4      583.97      582.10     48.49 o 
   6   4   4     2798.95     2872.70     95.30 o 
   7   4   4    11686.23    12047.89    367.60 o 
   8   4   4     2666.40     2625.95     67.43 o 
   9   4   4     1310.78     1263.93     57.88 o 
  10   4   4     3131.66     3185.74     91.37 o 
  11   4   4     4913.49     4639.36    244.81 o 
  12   4   4     1831.88     1697.76     73.52 o 
  13   4   4     4553.09     4464.38    121.53 o 
  14   4   4       13.95       19.94     20.34 o 
  15   4   4     4162.55     3855.43    155.64 o 
  16   4   4      545.28      513.76     41.53 o 
  17   4   4     2687.43     2502.63    169.72 o 
  18   4   4     1241.20     1146.66    112.63 o 
  19   4   4      436.41      423.28     94.64 o 
  20   4   4      985.65     1012.08    125.14 o 
  21   4   4     1668.99     1501.70    150.17 o 
  22   4   4      184.34      168.94     79.78 o 
  23   4   4       70.60      147.04     82.91 o 
  24   4   4      524.30      506.82    103.24 o 
  25   4   4      440.88      491.18    107.93 o 
  26   4   4      105.38       51.62     81.34 o 
  27   4   4       54.45      -25.03     75.08 o 
  28   4   4      354.06      261.23    104.81 o 
  29   4   4      143.14       96.98     95.42 o 
  30   4   4       67.28      -26.59     87.60 o 
  31   4   4      433.53      378.55    123.58 o 
   1   5   4     5523.34     5276.27    226.82 o 
   2   5   4     1136.38     1027.72    103.24 o 
   3   5   4     1267.76     1446.95    120.45 o 
   4   5   4      124.43      200.23     61.01 o 
   5   5   4     1780.78     1708.18    120.45 o 
   6   5   4      417.75      531.85     81.34 o 
   7   5   4     1271.05     1074.65    107.93 o 
   8   5   4     1501.00     1374.99    123.58 o 
   9   5   4     4225.29     4031.87    118.84 o 
  10   5   4     1669.62     1641.48     77.43 o 
  11   5   4      943.26      840.66     50.30 o 
  12   5   4      714.39      749.08     87.60 o 
  13   5   4      959.72      983.31     52.73 o 
  14   5   4      114.44       96.12     25.68 o 
  15   5   4      388.07      373.37     39.11 o 
  16   5   4       47.73      -23.46     54.75 o 
  17   5   4      315.71      345.70     87.60 o 
  18   5   4      553.70      849.40    112.63 o 
  19   5   4     1088.21     1090.29    131.40 o 
  20   5   4      622.23      577.21    106.37 o 
  21   5   4       86.60       76.65     75.08 o 
  22   5   4      490.81      707.05    118.88 o 
  23   5   4      477.29      556.88    112.63 o 
  24   5   4      824.85      689.84    126.71 o 
  25   5   4     1085.77      929.17    142.35 o 
  26   5   4      362.09      425.48    111.06 o 
  27   5   4      179.56       78.21     95.42 o 
  28   5   4      181.12      148.61    101.68 o 
  29   5   4      336.37      514.64    128.27 o 
   0   6   4     1087.48      875.99    106.37 o 
   1   6   4      355.62      242.46     71.96 o 
   2   6   4     1339.63     1245.16    122.01 o 
   3   6   4      982.37      968.28    109.50 o 
   4   6   4     1192.76     1298.34    123.58 o 
   5   6   4      194.76      236.20     70.39 o 
   6   6   4     1483.60     1523.60    139.22 o 
   7   6   4      496.00      500.57     87.60 o 
   8   6   4     1840.54     1925.61    143.91 o 
   9   6   4      123.09      162.68     67.26 o 
  10   6   4       31.06       -4.69     62.57 o 
  11   6   4      411.86      534.98     93.86 o 
  12   6   4     2867.84     3003.39    187.71 o 
  13   6   4      506.37      561.57     96.98 o 
  14   6   4      119.90      100.11     70.39 o 
  15   6   4       74.78       -9.39     61.01 o 
  16   6   4     1532.79     1417.23    151.73 o 
  17   6   4        0.17      -21.90     64.13 o 
  18   6   4      858.73     1051.19    132.96 o 
  19   6   4      732.99      459.89    103.24 o 
  20   6   4      758.05      721.13    120.45 o 
  21   6   4       42.52       57.88     79.78 o 
  22   6   4      501.04      486.49    115.76 o 
  23   6   4       70.52       82.91     84.47 o 
  24   6   4      380.89      234.64    104.81 o 
  25   6   4        9.90      -28.16     82.91 o 
  26   6   4       24.17       -7.82     86.03 o 
  27   6   4       18.88      -25.03     90.73 o 
   0   7   4     1776.09     1900.58    164.25 o 
   1   7   4     1660.34     1636.41    107.29 o 
   2   7   4      423.92      353.31     75.87 o 
   3   7   4      110.80       54.75     64.13 o 
   4   7   4      964.46     1052.75    126.71 o 
   5   7   4      173.42      212.74     79.78 o 
   6   7   4     1122.34      979.23    122.01 o 
   7   7   4      181.21      209.61     78.21 o 
   8   7   4      193.22      253.41     79.78 o 
   9   7   4      331.27      394.20     92.29 o 
  10   7   4      497.94      675.76    112.63 o 
  11   7   4       46.62       31.29     71.96 o 
  12   7   4      161.49      168.94     79.78 o 
  13   7   4       32.85      -54.75     70.39 o 
  14   7   4       88.22       87.60     81.34 o 
  15   7   4      178.11       40.67     71.96 o 
  16   7   4      281.12      220.56     89.16 o 
  17   7   4      105.01       32.85     75.08 o 
  18   7   4      121.93      134.53     82.91 o 
  19   7   4      376.73      317.55    100.11 o 
  20   7   4       11.51      -12.51     81.34 o 
  21   7   4      210.45      195.53     98.55 o 
  22   7   4       47.94       57.88     86.03 o 
  23   7   4      152.80      122.01    100.11 o 
  24   7   4      620.53      488.05    125.14 o 
   0   8   4     1355.62     1481.36    151.73 o 
   1   8   4       93.96       41.32     53.64 o 
   2   8   4      127.36      133.67     58.59 o 
   3   8   4      327.64      380.87     67.45 o 
   4   8   4      389.87      422.54     71.67 o 
   5   8   4       55.29        3.13     71.96 o 
   6   8   4      669.77      732.08    117.32 o 
   7   8   4      234.69      220.56     89.16 o 
   8   8   4      149.14      312.85     98.55 o 
   9   8   4      149.38      157.99     86.03 o 
  10   8   4      228.82      331.62     95.42 o 
  11   8   4      428.61      516.21    114.19 o 
  12   8   4      201.70      245.59     98.55 o 
  13   8   4      592.17      872.86    131.40 o 
  14   8   4       28.25       10.95     75.08 o 
  15   8   4       40.60       92.29     84.47 o 
  16   8   4       20.96      289.39    101.68 o 
  17   8   4      483.87      570.96    128.27 o 
  18   8   4      367.56      336.32    115.76 o 
  19   8   4       22.16      -32.85     81.34 o 
  20   8   4       29.98      -28.16     89.16 o 
  21   8   4      136.08       76.65    100.11 o 
   0   9   4      322.42      204.92     93.86 o 
   1   9   4       64.86       55.52     58.98 o 
   2   9   4      181.89       81.09     60.81 o 
   3   9   4       16.01      -11.72     56.76 o 
   4   9   4       28.92       18.68     56.96 o 
   5   9   4      437.49      521.98     82.40 o 
   6   9   4       28.59       14.53     57.87 o 
   7   9   4      288.03      278.44    103.24 o 
   8   9   4       80.58       -4.69     84.47 o 
   9   9   4        3.67      -45.36     81.34 o 
  10   9   4       40.74      -56.31     81.34 o 
  11   9   4      258.06      315.98    106.37 o 
  12   9   4      153.40      139.22     96.98 o 
  13   9   4       59.73       76.65     96.98 o 
  14   9   4       72.55       32.85     96.98 o 
  15   9   4      132.15       65.70    101.68 o 
   0  10   4       18.96      -12.51     86.03 o 
   1  10   4      311.77      193.19     74.11 o 
   2  10   4      123.76      109.10    141.57 o 
   3  10   4       89.52      125.10     69.58 o 
   4  10   4       21.50      -61.01     61.01 o 
   2   0   5    54597.76    53166.30    869.41 o 
   4   0   5    24280.10    24647.41    416.30 o 
   6   0   5    23559.38    23901.13    353.66 o 
   8   0   5    20237.84    20130.36    351.22 o 
  10   0   5    20134.33    20878.62    443.98 o 
  12   0   5    10740.87    10450.68    243.58 o 
  14   0   5     3244.93     3147.31    154.86 o 
  16   0   5     4686.10     4672.47    208.05 o 
  18   0   5     4589.28     4476.93    214.30 o 
  20   0   5     3591.06     3447.64    192.40 o 
  22   0   5     1130.45     1068.39    125.14 o 
  24   0   5     1089.02      969.85    125.14 o 
  26   0   5    13633.74    12356.14    517.77 o 
  28   0   5     1493.17     1606.50    179.89 o 
  30   0   5     2066.95     2072.65    212.74 o 
  32   0   5      400.26      617.89    142.35 o 
  34   0   5       60.03      217.43    118.88 o 
   1   1   5     3714.13     3838.18     65.12 o 
   2   1   5      604.01      617.12     24.49 o 
   3   1   5     3330.16     3352.01     48.46 o 
   4   1   5     7940.09     7924.83    101.89 o 
   5   1   5     9108.80     9242.10    118.33 o 
   6   1   5     5689.94     5647.94     77.54 o 
   7   1   5     5930.59     6116.81     86.08 o 
   8   1   5     3963.12     3917.33     66.56 o 
   9   1   5    14713.40    14683.38    202.25 o 
  10   1   5     5027.80     4788.47    116.96 o 
  11   1   5     5938.58     6063.46    125.44 o 
  12   1   5     4159.16     4853.27    138.05 o 
  13   1   5    17629.25    17262.15    311.12 o 
  14   1   5    28774.28    28401.36    493.69 o 
  15   1   5     5859.03     5824.96    169.22 o 
  16   1   5     4099.91     3858.01    220.56 o 
  17   1   5     2444.91     2481.84    129.83 o 
  18   1   5     6876.39     6587.66    197.98 o 
  19   1   5     1344.16     1183.63    147.04 o 
  20   1   5     1359.69     1149.06    144.69 o 
  21   1   5     1528.71     1490.95    101.76 o 
  22   1   5      534.66      486.67     66.91 o 
  23   1   5      274.79      358.63     79.78 o 
  24   1   5      627.57      654.93     79.55 o 
  25   1   5      196.31      233.42     60.21 o 
  26   1   5      437.13      439.24     71.67 o 
  27   1   5       51.13       56.01     54.74 o 
  28   1   5       41.70       61.67     60.72 o 
  29   1   5      236.40      157.67     67.86 o 
  30   1   5      116.55       96.61     52.64 o 
  31   1   5       14.97      -13.82     58.80 o 
  32   1   5      274.59      278.44     81.85 o 
  33   1   5      308.13      287.70     83.46 o 
  34   1   5      325.54      401.94     94.95 o 
   1   2   5    15660.27    16199.68    345.10 o 
   2   2   5     7094.01     7294.38    136.20 o 
   3   2   5     7460.36     7447.42    167.04 o 
   4   2   5     5495.41     5423.56    119.89 o 
   5   2   5     1271.98     1289.83     56.57 o 
   6   2   5      930.38      901.79     34.63 o 
   7   2   5    10172.70    10567.72    237.26 o 
   8   2   5     2953.74     2917.98     72.95 o 
   9   2   5      563.64      541.65     20.93 o 
  10   2   5     3689.18     3533.20     60.10 o 
  11   2   5     4124.35     4075.28     75.96 o 
  12   2   5     3008.84     3050.02    109.21 o 
  13   2   5      714.15      629.95     36.42 o 
  14   2   5    12412.51    11969.35    264.46 o 
  15   2   5      125.22      117.09     22.75 o 
  16   2   5     1004.24      931.71     49.00 o 
  17   2   5     3066.31     2762.54     83.77 o 
  18   2   5      617.85      582.54     44.19 o 
  19   2   5     1265.82     1254.51     80.56 o 
  20   2   5     3484.29     3296.52    101.05 o 
  21   2   5     2682.80     2893.83    193.55 o 
  22   2   5      412.55      431.96     45.48 o 
  23   2   5      846.52      876.77     62.56 o 
  24   2   5     1433.32     1403.45     79.83 o 
  25   2   5     1409.40     1367.39     80.55 o 
  26   2   5      578.38      636.38     59.45 o 
  27   2   5     2369.52     2443.52    153.94 o 
  28   2   5      518.75      492.47     96.20 o 
  29   2   5       11.86       23.33     57.43 o 
  30   2   5       27.84       51.49     64.70 o 
  31   2   5      858.90      787.24    105.75 o 
  32   2   5      416.03      390.90     87.19 o 
  33   2   5      267.37      298.81     88.99 o 
   2   3   5     3045.10     2967.41    140.78 o 
   3   3   5     7124.43     6842.71    359.00 o 
   4   3   5      154.21      180.81     26.59 o 
   5   3   5      519.85      615.74     39.05 o 
   6   3   5     5949.98     6052.34    155.01 o 
   7   3   5      100.88      102.54     24.80 o 
   8   3   5     2979.20     3160.23     99.33 o 
   9   3   5     2254.11     2350.45     75.06 o 
  10   3   5     2591.55     2696.47     95.76 o 
  11   3   5     3555.85     3587.21    127.49 o 
  12   3   5      447.88      485.90     25.41 o 
  13   3   5     2380.43     1996.65     67.32 o 
  14   3   5      564.00      592.09     38.89 o 
  15   3   5     2456.24     2398.77     68.82 o 
  16   3   5       82.99       79.35     20.61 o 
  17   3   5      689.35      663.82     41.36 o 
  18   3   5      526.80      492.49     38.87 o 
  19   3   5      196.36      182.03     54.80 o 
  20   3   5       66.16       71.76     25.72 o 
  21   3   5     1582.94     1492.17    152.31 o 
  22   3   5     1078.61      804.04    149.69 o 
  23   3   5      377.91      410.71    114.97 o 
  24   3   5     1061.95     1061.41     98.22 o 
  25   3   5      882.08      738.47     86.70 o 
  26   3   5     1757.27     2006.04    326.93 o 
  27   3   5      119.13       32.13    111.06 o 
  28   3   5      408.97      492.67    100.90 o 
  29   3   5      215.29      287.21    116.54 o 
  30   3   5      136.32      100.71     68.55 o 
  31   3   5      515.89      634.43    102.27 o 
  32   3   5       60.64      177.85     75.76 o 
   2   4   5     1518.16     1612.76    109.50 o 
   3   4   5     3021.64     3183.28    156.43 o 
   4   4   5      694.51      699.23     82.91 o 
   5   4   5     6972.24     7138.36    177.46 o 
   6   4   5      875.30      962.99     55.82 o 
   7   4   5      662.24      734.91    114.97 o 
   8   4   5     1114.48     1079.71     61.21 o 
   9   4   5     6833.60     6824.90    275.31 o 
  10   4   5      758.60      630.40     86.03 o 
  11   4   5     5488.12     5484.32    236.20 o 
  12   4   5      874.69      788.39     98.55 o 
  13   4   5     5525.37     5216.83    234.64 o 
  14   4   5      276.54      272.07     46.15 o 
  15   4   5     4183.42     4105.71    113.89 o 
  16   4   5      701.16      631.56     40.97 o 
  17   4   5      231.64      206.91     32.85 o 
  18   4   5      902.61      896.32    112.63 o 
  19   4   5     2042.37     2100.81    156.43 o 
  20   4   5      315.47      499.00     95.42 o 
  21   4   5      725.43      667.94    109.50 o 
  22   4   5      713.70      541.24    107.93 o 
  23   4   5      890.25      865.40     90.68 o 
  24   4   5      174.64      151.39     59.45 o 
  25   4   5      499.83      445.85     76.23 o 
  26   4   5      353.25      374.26     76.30 o 
  27   4   5       57.25       12.51     76.65 o 
  28   4   5      182.56      237.77    103.24 o 
  29   4   5       11.35      -73.52     73.52 o 
  30   4   5      238.96      370.73    118.88 o 
  31   4   5      117.00      136.09    103.24 o 
   1   5   5     4904.93     4936.83    222.13 o 
   2   5   5     1239.13     1231.08    114.19 o 
   3   5   5     6969.31     6691.93    284.70 o 
   4   5   5     2109.32     1764.49    132.96 o 
   5   5   5      158.93       75.08     54.75 o 
   6   5   5     1092.77      952.64    104.81 o 
   7   5   5     2251.46     2310.42    147.04 o 
   8   5   5     2952.37     3192.67    175.20 o 
   9   5   5      519.25      414.53     79.78 o 
  10   5   5      116.12      132.96     59.44 o 
  11   5   5      772.82      750.85    100.11 o 
  12   5   5      898.05      932.30    109.50 o 
  13   5   5      850.80      857.22    109.50 o 
  14   5   5      150.30       96.98     62.57 o 
  15   5   5      106.14      118.88     68.83 o 
  16   5   5       99.65      175.20     71.96 o 
  17   5   5      884.25      865.04    117.32 o 
  18   5   5      273.69      312.85     84.47 o 
  19   5   5      766.00      832.19    122.01 o 
  20   5   5      104.84      111.06     79.78 o 
  21   5   5      840.90      702.36    117.32 o 
  22   5   5     1520.80     1423.48    157.99 o 
  23   5   5      541.76      638.22    118.88 o 
  24   5   5      365.59      381.68    106.37 o 
  25   5   5       65.21      153.30     90.73 o 
  26   5   5      559.73      420.79    109.50 o 
  27   5   5      720.60      941.69    151.73 o 
  28   5   5      240.71      189.28    101.68 o 
  29   5   5       11.96      106.37     98.55 o 
   1   6   5      718.89      755.54    101.68 o 
   2   6   5       33.19       81.34     67.26 o 
   3   6   5      261.24      201.79     70.39 o 
   4   6   5     3372.43     3449.21    190.84 o 
   5   6   5      330.33      337.88     87.60 o 
   6   6   5     1242.23     1238.90    126.71 o 
   7   6   5       91.96      104.81     67.26 o 
   8   6   5      938.22      999.57    117.32 o 
   9   6   5       69.48       75.08     61.01 o 
  10   6   5     2878.95     3094.12    186.15 o 
  11   6   5      249.76      234.64     82.91 o 
  12   6   5      268.98      378.55     89.16 o 
  13   6   5      283.48      301.90     84.47 o 
  14   6   5     3701.19     3619.71    212.74 o 
  15   6   5      517.50      577.21    106.37 o 
  16   6   5     1468.58     1648.74    164.25 o 
  17   6   5      106.17      129.83     76.65 o 
  18   6   5     1205.86      927.61    128.27 o 
  19   6   5      119.36      170.51     86.03 o 
  20   6   5      689.91      725.82    122.01 o 
  21   6   5      101.91      114.19     86.03 o 
  22   6   5      165.30       67.26     82.91 o 
  23   6   5      178.24       48.49     86.03 o 
  24   6   5      353.69      458.33    125.14 o 
  25   6   5       56.09      -62.57     81.34 o 
  26   6   5       11.31       78.21     89.16 o 
  27   6   5       49.58       86.03    101.68 o 
   1   7   5      690.75      696.50     78.44 o 
   2   7   5     2666.90     2475.56    126.10 o 
   3   7   5      961.39     1135.66    134.53 o 
   4   7   5     1846.17     2158.69    173.63 o 
   5   7   5      286.13      423.92    100.11 o 
   6   7   5       69.35      206.48     84.47 o 
   7   7   5      441.15      442.69    101.68 o 
   8   7   5     1119.27     1129.40    136.09 o 
   9   7   5       49.80      126.71     75.08 o 
  10   7   5      150.44      190.84     79.78 o 
  11   7   5     1122.03     1262.36    148.61 o 
  12   7   5      296.13      358.22     95.42 o 
  13   7   5      101.75      212.74     90.73 o 
  14   7   5      250.15      283.13     95.42 o 
  15   7   5      227.50      259.67     93.86 o 
  16   7   5      793.38      636.66    122.01 o 
  17   7   5       31.49       45.36     76.65 o 
  18   7   5      132.29      120.45     86.03 o 
  19   7   5       17.94       14.08     79.78 o 
  20   7   5      110.81       35.98     89.16 o 
  21   7   5      481.13      581.91    129.83 o 
  22   7   5      359.94      270.62    107.93 o 
  23   7   5      157.50      118.88    103.24 o 
  24   7   5       33.11      -15.64     89.16 o 
   1   8   5      288.05      179.12     58.98 o 
   2   8   5      663.15      860.50    132.96 o 
   3   8   5      326.03      334.68     69.66 o 
   4   8   5      545.78      519.51     97.77 o 
   5   8   5      343.11      380.12    103.24 o 
   6   8   5      112.74      134.53     81.34 o 
   7   8   5       53.32       34.41     81.34 o 
   8   8   5      192.53      212.74     89.16 o 
   9   8   5      790.98      944.82    134.53 o 
  10   8   5       63.35       10.95     82.91 o 
  11   8   5      418.63      439.56    104.81 o 
  12   8   5       53.66       76.65     82.91 o 
  13   8   5      483.39      583.47    120.45 o 
  14   8   5      132.26      181.45     92.29 o 
  15   8   5      708.12      606.94    123.58 o 
  16   8   5      192.45      126.71     93.86 o 
  17   8   5       56.52       15.64     84.47 o 
  18   8   5       91.91       64.13     98.55 o 
  19   8   5      111.98       70.39     98.55 o 
  20   8   5       17.76      -10.95     84.47 o 
   1   9   5       17.84       16.43    136.87 o 
   2   9   5      320.77      358.22     77.21 o 
   3   9   5      410.46      308.00     86.03 o 
   4   9   5       61.85       53.67     60.56 o 
   5   9   5      100.99       59.53     80.56 o 
   6   9   5      118.70       89.48    103.24 o 
   7   9   5       36.11      114.19     92.29 o 
   8   9   5       42.91       -4.69     87.60 o 
   9   9   5      399.50      376.99    115.76 o 
  10   9   5      271.09      325.37    111.06 o 
  11   9   5       20.49        4.69     89.16 o 
  12   9   5        3.78      -78.21     81.34 o 
  13   9   5       57.13       95.42     95.42 o 
  14   9   5      232.87      201.79    109.50 o 
  15   9   5      379.19      531.85    132.96 o 
   1  10   5      237.70      283.57     78.51 o 
   2  10   5       19.54      172.26    143.13 o 
   0   0   6    37452.59    36580.38   1029.29 o 
   2   0   6     4369.60     4640.85     91.15 o 
   4   0   6    23315.53    23137.80    390.11 o 
   6   0   6    12017.22    11809.43    284.08 o 
   8   0   6    36417.17    38616.98    645.35 o 
  10   0   6     2250.31     2443.66    114.19 o 
  12   0   6     3133.99     2975.62    137.66 o 
  14   0   6     1992.06     1955.33    120.45 o 
  16   0   6     1679.39     1598.68    114.19 o 
  18   0   6     4040.35     3790.22    197.10 o 
  20   0   6     1949.74     1920.92    143.91 o 
  22   0   6      728.71      919.79    118.88 o 
  24   0   6      154.20      341.01     86.03 o 
  26   0   6      500.70      597.55    112.63 o 
  28   0   6     1701.69     1476.67    173.63 o 
  30   0   6      190.63      237.77    106.37 o 
  32   0   6      412.22      333.19    117.32 o 
  34   0   6      564.56      292.52    132.96 o 
   0   1   6     5557.48     5500.49    130.39 o 
   1   1   6     9317.64     9701.92    133.02 o 
   2   1   6     1433.49     1364.67     26.75 o 
   3   1   6     6397.26     6442.67     85.69 o 
   4   1   6     4099.78     4231.24     60.79 o 
   5   1   6     2324.84     2244.32     42.00 o 
   6   1   6     4334.25     4845.58     76.37 o 
   7   1   6     9430.32     9539.17    136.84 o 
   8   1   6     4999.33     4982.24     80.88 o 
   9   1   6    14670.41    15141.91    234.95 o 
  10   1   6     3616.41     3432.54     90.09 o 
  11   1   6     1247.02     1547.13     50.34 o 
  12   1   6     1031.04     1071.78     47.62 o 
  13   1   6     3587.42     3621.07     88.57 o 
  14   1   6      160.99      170.75     32.87 o 
  15   1   6      741.31      653.63     61.63 o 
  16   1   6     4187.07     3889.56    181.45 o 
  17   1   6     8187.70     7899.91    224.53 o 
  18   1   6      122.88      115.56     39.77 o 
  19   1   6     2768.43     2664.13    116.69 o 
  20   1   6     3574.88     3341.01    135.47 o 
  21   1   6     2731.33     3043.02    168.94 o 
  22   1   6     1835.19     1947.28    111.85 o 
  23   1   6      277.87      299.90     57.52 o 
  24   1   6      240.36      316.38     62.31 o 
  25   1   6     1236.91     1381.75    264.36 o 
  26   1   6      206.32      396.66     71.29 o 
  27   1   6        8.92       22.24     82.12 o 
  28   1   6     1360.68     1374.98    121.02 o 
  29   1   6      824.90      779.04    145.48 o 
  30   1   6      172.48      201.85     70.76 o 
  31   1   6      154.61      172.26     72.90 o 
  32   1   6      189.81      288.20     82.59 o 
  33   1   6      212.38      281.72     87.30 o 
   2   2   6     2815.35     2858.97    113.41 o 
   3   2   6     5462.91     5732.09    108.66 o 
   4   2   6     2962.88     2926.06     63.41 o 
   5   2   6    14138.89    13366.57    238.57 o 
   6   2   6     1085.05     1176.81     39.67 o 
   7   2   6     2196.79     2536.90     69.97 o 
   8   2   6    12455.16    12153.21    221.67 o 
   9   2   6     6198.04     6282.12    131.31 o 
  10   2   6     1439.93     1427.32     52.19 o 
  11   2   6      624.87      616.09     42.82 o 
  12   2   6     2858.91     3018.95     74.73 o 
  13   2   6     1035.64     1088.67     68.22 o 
  14   2   6     1350.85     1377.03     51.13 o 
  15   2   6       77.71       77.36     22.12 o 
  16   2   6     4479.00     4501.29    109.34 o 
  17   2   6     3557.96     3475.27     95.48 o 
  18   2   6      464.40      472.66     39.84 o 
  19   2   6      902.39      960.46     81.29 o 
  20   2   6      787.36      827.48     54.28 o 
  21   2   6      108.09       95.49     30.08 o 
  22   2   6      773.57      860.77     58.84 o 
  23   2   6      689.84      663.92     72.05 o 
  24   2   6      122.89       88.17     35.41 o 
  25   2   6     1211.52     1387.06     80.43 o 
  26   2   6      240.84      407.84    147.82 o 
  27   2   6     1287.85     1263.01    113.34 o 
  28   2   6      230.76      219.24    104.02 o 
  29   2   6     1980.69     2127.57    153.56 o 
  30   2   6      294.15      315.80     76.30 o 
  31   2   6       85.96      306.99     82.87 o 
  32   2   6      291.23      305.91     82.40 o 
  33   2   6      525.88      595.31    103.31 o 
   2   3   6     1184.11     1098.12     93.86 o 
   3   3   6      461.09      427.37     39.89 o 
   4   3   6    13628.21    13621.15    376.21 o 
   5   3   6     1816.03     1944.60    186.93 o 
   6   3   6     2168.26     2177.42    190.06 o 
   7   3   6      259.57      197.85     53.97 o 
   8   3   6    11938.19    12045.27    265.00 o 
   9   3   6    12234.60    12534.74    236.00 o 
  10   3   6     1600.43     1686.38    114.97 o 
  11   3   6     1992.89     2115.54     86.86 o 
  12   3   6     4053.61     3630.91    122.54 o 
  13   3   6      787.56      856.74     64.04 o 
  14   3   6       98.37       77.69     25.69 o 
  15   3   6      748.71      814.22     40.42 o 
  16   3   6      508.25      550.15     28.67 o 
  17   3   6     2352.20     2139.54     69.04 o 
  18   3   6      614.06      616.62     40.43 o 
  19   3   6     1499.74     1306.89     83.13 o 
  20   3   6      529.63      539.15     42.63 o 
  21   3   6      225.19      158.77     50.88 o 
  22   3   6      279.11      290.24     59.11 o 
  23   3   6     1068.67     1141.91    177.54 o 
  24   3   6      406.68      347.45     80.56 o 
  25   3   6      134.81      153.04    112.63 o 
  26   3   6      733.21      755.01    146.26 o 
  27   3   6      550.28      680.82     90.62 o 
  28   3   6      898.74      839.19    163.47 o 
  29   3   6      276.83      262.72     75.76 o 
  30   3   6      278.95      371.62     84.35 o 
  31   3   6      186.63      192.67     75.28 o 
  32   3   6      229.05      231.37     80.14 o 
   2   4   6     1012.41      880.68     93.86 o 
   3   4   6      255.38      256.54     61.01 o 
   4   4   6      842.39      971.41    101.68 o 
   5   4   6     2898.74     3209.11     99.42 o 
   6   4   6     6145.10     6388.73    164.47 o 
   7   4   6      905.47      831.87    126.71 o 
   8   4   6     2256.62     2268.94    204.14 o 
   9   4   6     1196.09     1090.28     96.20 o 
  10   4   6      205.23      240.90     65.70 o 
  11   4   6     2681.87     2473.11    151.73 o 
  12   4   6       93.24       23.46     50.06 o 
  13   4   6     5030.42     4916.49    228.38 o 
  14   4   6      601.49      578.78     90.73 o 
  15   4   6     2115.61     2197.79    151.73 o 
  16   4   6     1637.21     1436.00    140.78 o 
  17   4   6     4881.83     4103.07    222.13 o 
  18   4   6      313.77      345.70     86.03 o 
  19   4   6       38.08       24.88     39.77 o 
  20   4   6      579.42      684.56    183.80 o 
  21   4   6     1958.79     2006.12    126.97 o 
  22   4   6      258.63      154.57     55.78 o 
  23   4   6      124.69       84.14     52.46 o 
  24   4   6      502.30      494.86     76.84 o 
  25   4   6      192.54      246.86     66.91 o 
  26   4   6      100.20       42.65     56.89 o 
  27   4   6       62.77      -34.53     53.57 o 
  28   4   6      118.78      190.79     69.12 o 
  29   4   6       10.69      -13.50     91.51 o 
  30   4   6      242.30      338.63     99.33 o 
   1   5   6     2638.61     2576.35    153.30 o 
   2   5   6       55.90       35.98     56.31 o 
   3   5   6      741.91      752.41     96.98 o 
   4   5   6     1088.03      999.57    107.93 o 
   5   5   6     4336.38     4062.40    209.61 o 
   6   5   6      638.73      502.13     84.47 o 
   7   5   6      382.39      201.79     68.83 o 
   8   5   6     1213.41     1199.79    122.01 o 
   9   5   6     1977.22     1978.80    145.48 o 
  10   5   6      159.14      172.07     67.26 o 
  11   5   6      249.88      172.07     65.70 o 
  12   5   6      629.92      703.92    101.68 o 
  13   5   6       80.08       23.46     61.01 o 
  14   5   6      237.96      176.76     68.83 o 
  15   5   6      142.64      104.81     68.83 o 
  16   5   6      304.58      308.16     81.34 o 
  17   5   6      184.08      123.58     73.52 o 
  18   5   6      218.77      109.50     71.96 o 
  19   5   6      710.95      606.94    112.63 o 
  20   5   6        4.97      -67.26     67.26 o 
  21   5   6      517.63      619.45    115.76 o 
  22   5   6      274.56      400.45    101.68 o 
  23   5   6      794.65      868.17    134.53 o 
  24   5   6      420.04      560.01    125.14 o 
  25   5   6      307.81      248.72    101.68 o 
  26   5   6      187.45      267.49    104.81 o 
  27   5   6      396.80      434.87    117.32 o 
  28   5   6      156.95      278.44    112.63 o 
  29   5   6      839.02      949.51    157.99 o 
   0   6   6      483.75      423.92     90.73 o 
   1   6   6      203.64      248.72     73.52 o 
   2   6   6      191.94      179.89     75.08 o 
   3   6   6      799.43      764.93    104.81 o 
   4   6   6     2293.34     2197.79    156.43 o 
   5   6   6      283.22      276.88     78.21 o 
   6   6   6      627.46      563.14     93.86 o 
   7   6   6      211.79      181.45     75.08 o 
   8   6   6      543.82      649.17    103.24 o 
   9   6   6       88.73      229.95     78.21 o 
  10   6   6      390.82      403.58     89.16 o 
  11   6   6      123.23       86.03     70.39 o 
  12   6   6     4120.46     4046.76    223.69 o 
  13   6   6      126.06      198.66     84.47 o 
  14   6   6      193.28      154.86     76.65 o 
  15   6   6      301.40      198.66     86.03 o 
  16   6   6      799.02      819.68    123.58 o 
  17   6   6       20.90      -18.77     68.83 o 
  18   6   6      400.85      391.07    103.24 o 
  19   6   6      177.29      314.42     98.55 o 
  20   6   6      346.84      164.25     89.16 o 
  21   6   6       53.41      198.66     92.29 o 
  22   6   6      227.91      140.78     95.42 o 
  23   6   6      144.86       50.06     87.60 o 
  24   6   6      186.79      126.71     96.98 o 
  25   6   6       43.55       28.16     90.73 o 
  26   6   6      250.16      168.94    106.37 o 
  27   6   6       54.16      104.81    101.68 o 
   0   7   6      696.77      655.43    111.06 o 
   1   7   6      722.90      833.48     83.46 o 
   2   7   6      167.73      158.83     54.54 o 
   3   7   6      180.76      143.91     76.65 o 
   4   7   6      254.13      150.17     78.21 o 
   5   7   6      582.00      514.64    101.68 o 
   6   7   6     1496.39     1694.10    164.25 o 
   7   7   6       77.77      -43.80     67.26 o 
   8   7   6      267.63      322.24     90.73 o 
   9   7   6      557.49      642.91    112.63 o 
  10   7   6      481.40      719.56    122.01 o 
  11   7   6       20.58      -65.70     65.70 o 
  12   7   6      101.95      161.12     90.73 o 
  13   7   6      307.78      242.46     89.16 o 
  14   7   6      220.84      323.80     96.98 o 
  15   7   6      249.18      176.76     93.86 o 
  16   7   6       72.70       10.95     84.47 o 
  17   7   6      157.25       70.39     86.03 o 
  18   7   6      553.69      553.75    125.14 o 
  19   7   6      265.37      287.83    103.24 o 
  20   7   6      268.47      234.64    101.68 o 
  21   7   6      169.84       86.03     93.86 o 
  22   7   6      211.71      197.10    107.93 o 
  23   7   6      277.55      336.32    117.32 o 
  24   7   6      266.37      198.66    115.76 o 
   0   8   6     1267.22     1345.27    156.43 o 
   1   8   6       16.74       13.30     54.20 o 
   2   8   6       93.85       81.19     57.87 o 
   3   8   6      100.08       62.83     53.57 o 
   4   8   6      534.38      508.39    179.11 o 
   5   8   6      122.42       54.75     86.03 o 
   6   8   6      325.92      405.15    103.24 o 
   7   8   6      355.52      517.77    114.19 o 
   8   8   6      148.86      339.45    101.68 o 
   9   8   6       63.68       56.31     82.91 o 
  10   8   6        9.69        9.39     81.34 o 
  11   8   6      377.02      621.01    128.27 o 
  12   8   6       50.22       32.85     87.60 o 
  13   8   6      547.95      508.39    120.45 o 
  14   8   6       23.68      -79.78     82.91 o 
  15   8   6       37.91      -28.16     93.86 o 
  16   8   6        6.47      -28.16     89.16 o 
  17   8   6      370.13      441.12    125.14 o 
  18   8   6      275.32      464.59    123.58 o 
  19   8   6       18.02       78.21    104.81 o 
  20   8   6       15.94       14.08     98.55 o 
   0   9   6      548.81      539.67    118.88 o 
   1   9   6       39.95       26.48     59.61 o 
   2   9   6        7.80       -3.13     57.52 o 
   3   9   6       90.45      159.75     66.34 o 
   4   9   6      312.20      393.33     81.34 o 
   5   9   6      239.72      232.26     67.70 o 
   6   9   6       46.54        6.32     58.06 o 
   7   9   6      115.46       92.29     90.73 o 
   8   9   6      201.26      128.27     96.98 o 
   9   9   6       47.71       56.31     90.73 o 
  10   9   6       27.84        6.26     87.60 o 
  11   9   6      147.03      118.88     98.55 o 
  12   9   6      362.02      337.88    120.45 o 
  13   9   6       61.65      -21.90     98.55 o 
  14   9   6       16.38       25.03     95.42 o 
   2   0   7    30418.76    29191.67    487.08 o 
   4   0   7    44616.04    44709.20   1106.72 o 
   6   0   7    16745.43    16987.65    364.34 o 
   8   0   7     4802.00     4569.37    149.66 o 
  10   0   7      318.81      556.46     40.09 o 
  12   0   7     4360.86     4736.60    193.97 o 
  14   0   7     8559.80     8645.70    322.24 o 
  16   0   7      389.72      403.58     68.83 o 
  18   0   7     5340.32     5288.79    237.77 o 
  20   0   7     3859.16     3810.55    203.35 o 
  22   0   7     3337.00     2815.68    186.15 o 
  24   0   7      692.58      505.26    100.11 o 
  26   0   7     4436.22     4530.12    261.23 o 
  28   0   7     2212.67     2347.96    214.30 o 
  30   0   7      192.07      290.95    103.24 o 
  32   0   7     2041.93     2507.52    242.46 o 
   1   1   7     9104.34     9389.08    146.84 o 
   2   1   7    18443.90    18927.70    281.20 o 
   3   1   7     1709.21     1692.07     35.52 o 
   4   1   7     1970.94     2105.82     44.61 o 
   5   1   7    17736.25    17724.63    238.93 o 
   6   1   7    10867.88    11044.40    171.16 o 
   7   1   7     4237.13     4503.60     81.11 o 
   8   1   7     7655.84     7390.78    124.71 o 
   9   1   7     4906.38     4780.47     89.08 o 
  10   1   7     6425.34     6048.44    124.50 o 
  11   1   7      858.24      727.17     36.77 o 
  12   1   7      482.73      563.52     34.47 o 
  13   1   7      627.32      623.53     37.37 o 
  14   1   7     9687.88     9514.99    194.20 o 
  15   1   7     5364.69     5482.49    124.51 o 
  16   1   7     3902.41     4182.53    337.88 o 
  17   1   7     1957.07     2104.44     96.21 o 
  18   1   7     2007.56     1893.18     95.12 o 
  19   1   7     4811.96     4541.89    201.01 o 
  20   1   7     2523.17     2583.22    147.82 o 
  21   1   7      492.47      465.77     63.05 o 
  22   1   7       24.58       31.47     40.67 o 
  23   1   7      216.47      220.79     52.78 o 
  24   1   7      587.53      617.10     76.32 o 
  25   1   7      688.64      547.80     77.40 o 
  26   1   7      810.96      804.41     87.80 o 
  27   1   7       44.74       53.38     53.23 o 
  28   1   7      127.67      -51.49     78.21 o 
  29   1   7      261.24      212.97     67.86 o 
  30   1   7       11.47      -10.27     57.49 o 
  31   1   7      303.67      321.14     80.54 o 
  32   1   7     1060.72     1237.39    130.62 o 
  33   1   7       74.41      189.69     81.34 o 
   1   2   7     5442.96     5237.17    157.99 o 
   2   2   7    13899.83    14699.63    561.57 o 
   3   2   7    25629.52    24233.39    412.46 o 
   4   2   7     2365.50     2436.49    101.91 o 
   5   2   7     3740.73     3822.66     82.79 o 
   6   2   7     7209.31     7461.08    145.28 o 
   7   2   7    25294.99    24737.43    427.59 o 
   8   2   7     3956.22     4122.53    141.79 o 
   9   2   7     4438.35     4971.83    108.93 o 
  10   2   7     7341.37     7195.30    150.24 o 
  11   2   7      248.50      258.34     40.24 o 
  12   2   7     2264.39     2268.96     94.21 o 
  13   2   7     1469.61     1472.97     49.93 o 
  14   2   7     4208.66     4311.67    100.91 o 
  15   2   7      969.89      949.95     60.00 o 
  16   2   7     2446.26     2405.72     73.01 o 
  17   2   7     1256.16     1365.56     65.27 o 
  18   2   7     3952.24     3600.04    139.36 o 
  19   2   7      141.20      117.48     41.86 o 
  20   2   7     4205.32     3999.48    154.84 o 
  21   2   7     2888.52     2964.04    337.10 o 
  22   2   7      361.99      399.76     52.52 o 
  23   2   7      124.49      133.95     39.31 o 
  24   2   7      248.39      232.16     57.49 o 
  25   2   7     1834.13     1888.71    128.25 o 
  26   2   7      651.48      750.76     87.36 o 
  27   2   7     2341.71     2420.20    233.08 o 
  28   2   7       32.76       67.46     58.12 o 
  29   2   7       39.04      108.80     61.82 o 
  30   2   7      222.14      241.32     72.78 o 
  31   2   7      822.69      731.13    111.06 o 
  32   2   7      527.73      663.85     99.99 o 
   2   3   7     4669.27     4800.74    200.23 o 
   3   3   7     6394.57     6452.95    179.89 o 
   4   3   7     1902.81     2158.28     68.20 o 
   5   3   7     8404.03     9019.81    206.66 o 
   6   3   7     5004.45     4869.65    199.44 o 
   7   3   7     5424.59     5307.28    142.67 o 
   8   3   7      656.05      688.86     37.96 o 
   9   3   7     5911.22     5464.18    121.00 o 
  10   3   7     4916.89     4801.90    113.75 o 
  11   3   7       60.37       15.74     71.96 o 
  12   3   7     1247.89     1365.56    138.44 o 
  13   3   7     2684.94     2654.34    102.71 o 
  14   3   7     2147.96     2135.04    125.14 o 
  15   3   7     4245.94     4313.59    145.89 o 
  16   3   7     1290.45     1283.11     45.27 o 
  17   3   7      342.39      371.23     55.42 o 
  18   3   7     3814.25     3759.98    113.31 o 
  19   3   7     1454.84     1438.34     99.99 o 
  20   3   7      183.24      191.91     48.99 o 
  21   3   7      904.66     1027.55     89.74 o 
  22   3   7     1926.30     2192.79    124.93 o 
  23   3   7        5.27       25.64     72.74 o 
  24   3   7      406.24      320.71     66.26 o 
  25   3   7      898.72      851.13     94.45 o 
  26   3   7      815.33      928.62     98.88 o 
  27   3   7     1390.79     1365.19    152.52 o 
  28   3   7       80.79       92.89     61.91 o 
  29   3   7       57.08       60.98     65.70 o 
  30   3   7      318.19      458.32     92.24 o 
  31   3   7      473.74      716.43    107.29 o 
  32   3   7      140.21      203.35    111.06 o 
   2   4   7     2742.65     2757.80    151.73 o 
   3   4   7       39.44       68.83     50.06 o 
   4   4   7     6841.37     6901.55    278.44 o 
   5   4   7     6726.26     6923.62    214.30 o 
   6   4   7     1874.84     1824.55     79.00 o 
   7   4   7      316.51      415.98    100.11 o 
   8   4   7      208.73      246.08     35.01 o 
   9   4   7     6555.43     6554.20    327.71 o 
  10   4   7      697.62      692.97     92.29 o 
  11   4   7     3057.24     3109.76    172.07 o 
  12   4   7      278.83      168.94     62.57 o 
  13   4   7     6189.31     5647.00    262.80 o 
  14   4   7     2003.17     2036.68    145.48 o 
  15   4   7     6365.91     6141.31    275.31 o 
  16   4   7     1636.18     1892.76    157.99 o 
  17   4   7      411.49      474.90     61.94 o 
  18   4   7      124.10      116.57     46.53 o 
  19   4   7     2153.29     2196.70    125.92 o 
  20   4   7      773.19      713.86     79.03 o 
  21   4   7       22.09       76.12     49.14 o 
  22   4   7     1200.38      931.22     92.35 o 
  23   4   7      134.77      179.50     58.80 o 
  24   4   7      757.49      733.52     88.79 o 
  25   4   7      255.63      200.33     64.92 o 
  26   4   7      307.62      369.32    122.79 o 
  27   4   7      197.76      161.83    115.76 o 
  28   4   7       87.86      134.95     64.36 o 
  29   4   7      114.83      113.95     70.69 o 
  30   4   7      320.11      496.00    108.72 o 
   1   5   7     2399.43     2286.96    151.73 o 
   2   5   7     6202.06     5853.49    264.36 o 
   3   5   7     7138.98     6721.66    292.52 o 
   4   5   7      652.67      591.29     90.73 o 
   5   5   7       94.62       46.93     54.75 o 
   6   5   7      857.94      932.30    109.50 o 
   7   5   7     5645.94     5421.75    251.85 o 
   8   5   7     1125.86     1081.58    193.97 o 
   9   5   7      502.15      538.11     90.73 o 
  10   5   7      103.26      143.91     65.70 o 
  11   5   7      412.77      381.68     84.47 o 
  12   5   7      891.26      761.80    106.37 o 
  13   5   7      456.36      308.16     81.34 o 
  14   5   7      883.30      860.35    114.19 o 
  15   5   7      967.32      962.02    125.14 o 
  16   5   7     2365.48     2161.82    165.81 o 
  17   5   7     1521.55     1367.17    151.73 o 
  18   5   7      101.76      122.01     73.52 o 
  19   5   7      253.85      239.33     84.47 o 
  20   5   7      376.90      366.04     96.98 o 
  21   5   7      858.84      977.67    137.66 o 
  22   5   7     1480.73     1437.56    162.68 o 
  23   5   7      328.75      392.63    107.93 o 
  24   5   7     1077.97      750.85    136.09 o 
  25   5   7       82.25       32.85     87.60 o 
  26   5   7      350.77      356.65    109.50 o 
  27   5   7      343.07      359.78    120.45 o 
  28   5   7      259.37      164.25    101.68 o 
   1   6   7      789.59      858.78    114.19 o 
   2   6   7      121.58      114.19     65.70 o 
   3   6   7        9.54       56.31     61.01 o 
   4   6   7      217.95      143.91     73.52 o 
   5   6   7       17.88       37.54     65.70 o 
   6   6   7      111.80      165.81     73.52 o 
   7   6   7      373.68      459.89     93.86 o 
   8   6   7      551.93      441.12     92.29 o 
   9   6   7        8.09      -54.75     54.75 o 
  10   6   7     3955.61     3929.44    222.13 o 
  11   6   7      279.12      209.61     82.91 o 
  12   6   7      100.36      162.68     84.47 o 
  13   6   7       30.71       89.16     76.65 o 
  14   6   7     3218.73     3053.45    200.23 o 
  15   6   7        5.28       95.42     73.52 o 
  16   6   7     1341.61     1348.40    153.30 o 
  17   6   7      102.00      148.61     86.03 o 
  18   6   7      388.59      366.04    101.68 o 
  19   6   7       91.74       73.52     76.65 o 
  20   6   7      381.60      369.17    111.06 o 
  21   6   7       59.03      -31.29     82.91 o 
  22   6   7      265.27      253.41     98.55 o 
  23   6   7       51.06       32.85     82.91 o 
  24   6   7      352.89      536.54    129.83 o 
  25   6   7      106.33      -68.83     86.03 o 
  26   6   7      248.68      317.55    120.45 o 
   1   7   7      709.22      606.13     93.86 o 
   2   7   7      674.00      707.22    107.93 o 
   3   7   7      621.66      785.26    118.88 o 
   4   7   7     1276.67     1425.05    150.17 o 
   5   7   7     1005.90     1323.37    148.61 o 
   6   7   7       64.25      -31.29     67.26 o 
   7   7   7      734.59      808.73    120.45 o 
   8   7   7     1266.63     1492.31    159.56 o 
   9   7   7        8.36      -62.57     62.57 o 
  10   7   7      103.20       17.21     78.21 o 
  11   7   7      564.13      572.52    111.06 o 
  12   7   7      469.07      675.76    122.01 o 
  13   7   7      219.69      384.81    101.68 o 
  14   7   7      358.70      398.89    104.81 o 
  15   7   7      246.74      276.88     95.42 o 
  16   7   7      470.70      247.15     98.55 o 
  17   7   7      160.89      168.94     93.86 o 
  18   7   7       93.50      195.53     98.55 o 
  19   7   7      337.36      361.35    112.63 o 
  20   7   7       70.05      143.91    101.68 o 
  21   7   7      267.06      398.89    122.01 o 
  22   7   7      532.77      583.47    134.53 o 
  23   7   7       85.65       98.55    111.06 o 
   1   8   7       10.35      -17.10     57.10 o 
   2   8   7      781.23      805.18     92.12 o 
   3   8   7      165.66       89.15     59.70 o 
   4   8   7      328.87      399.01     75.76 o 
   5   8   7      323.19      412.97    107.93 o 
   6   8   7        9.45        0.00     81.34 o 
   7   8   7       65.36       15.64     76.65 o 
   8   8   7      109.29      109.50     90.73 o 
   9   8   7      523.71      586.60    122.01 o 
  10   8   7       36.94       25.03     87.60 o 
  11   8   7      119.11      148.61     95.42 o 
  12   8   7      193.95      287.83    104.81 o 
  13   8   7      123.80      143.91    100.11 o 
  14   8   7       48.76       98.55     93.86 o 
  15   8   7      502.68      741.46    140.78 o 
  16   8   7       71.83      115.76    100.11 o 
  17   8   7       29.58       29.72     90.73 o 
  18   8   7       63.13      142.35    101.68 o 
  19   8   7      188.22       86.03    104.81 o 
   1   9   7       15.36      -54.60     64.92 o 
   2   9   7      218.05      134.55    139.22 o 
   3   9   7      386.99      316.34    170.51 o 
   4   9   7       14.99      -26.47     61.32 o 
   5   9   7      150.62      125.04     69.12 o 
   6   9   7      307.19      200.75     74.30 o 
   7   9   7       92.67      104.81    100.11 o 
   8   9   7       16.39      -37.54     93.86 o 
   9   9   7      236.67      254.98    111.06 o 
  10   9   7      270.25      337.88    114.19 o 
  11   9   7       28.94      -18.77     89.16 o 
  12   9   7       51.75      122.01    100.11 o 
  13   9   7       28.71      -14.08     95.42 o 
   0   0   8    46375.68    47936.96   1356.22 o 
   2   0   8    20846.40    21381.95    448.52 o 
   4   0   8    65748.35    64911.80   1294.68 o 
   6   0   8    32542.82    35115.17    586.65 o 
   8   0   8     5762.96     6014.46    148.69 o 
  10   0   8     2731.06     2694.52     89.51 o 
  12   0   8     9527.21     9654.66    333.19 o 
  14   0   8      852.72      819.68     87.60 o 
  16   0   8     1401.14     1501.70    111.06 o 
  18   0   8     1389.56     1403.15    125.14 o 
  20   0   8     1173.19     1146.61    125.14 o 
  22   0   8      675.61      599.11    100.11 o 
  24   0   8     2321.21     2582.60    183.02 o 
  26   0   8      708.24      671.07    122.01 o 
  28   0   8     5631.65     6357.18    325.37 o 
  30   0   8        5.10      -50.06     71.96 o 
  32   0   8      744.61      841.58    156.43 o 
   0   1   8     7033.05     7862.01    253.41 o 
   1   1   8      441.61      585.15     28.01 o 
   2   1   8     8204.52     8731.75    141.28 o 
   3   1   8     5104.81     5121.81     88.99 o 
   4   1   8      798.09      742.46     27.32 o 
   5   1   8     8733.01     9560.80    151.80 o 
   6   1   8     1212.07     1453.06     41.09 o 
   7   1   8     6673.02     6570.50    112.74 o 
   8   1   8     7610.54     7665.50    129.77 o 
   9   1   8     8200.98     8506.91    165.26 o 
  10   1   8      546.64      540.53     34.49 o 
  11   1   8    15847.57    15762.49    326.45 o 
  12   1   8     5472.76     5353.82    142.11 o 
  13   1   8     4711.18     4465.19    104.99 o 
  14   1   8     3624.03     3369.79    148.87 o 
  15   1   8     8669.18     8838.60    182.05 o 
  16   1   8     9522.33     9375.26    411.40 o 
  17   1   8     2856.95     2751.66    113.78 o 
  18   1   8      683.24      751.23     67.96 o 
  19   1   8      317.48      326.66     52.95 o 
  20   1   8     1279.20     1370.13    102.46 o 
  21   1   8      384.04      326.81     55.27 o 
  22   1   8     1990.80     1921.25    117.25 o 
  23   1   8      801.15      731.31     79.08 o 
  24   1   8      436.23      533.44     76.23 o 
  25   1   8      415.12      371.11     67.91 o 
  26   1   8       71.72       60.56     57.88 o 
  27   1   8      278.32      310.75     72.98 o 
  28   1   8      867.15      777.47     97.85 o 
  29   1   8        1.24      -49.18     64.13 o 
  30   1   8        8.21       91.89     62.93 o 
  31   1   8      303.62      465.30     90.10 o 
  32   1   8       50.98      -34.41     66.12 o 
  33   1   8       21.31       17.64     68.15 o 
   1   2   8    13399.47    13596.61    398.89 o 
   2   2   8     5938.89     6086.19    113.27 o 
   3   2   8     4289.10     4054.99     84.06 o 
   4   2   8     2304.97     2456.57     58.62 o 
   5   2   8     9414.19     9370.48    172.18 o 
   6   2   8      659.84      741.31     35.06 o 
   7   2   8      999.23     1082.21     42.65 o 
   8   2   8     3688.26     3992.25     93.91 o 
   9   2   8     3416.02     3410.80     86.14 o 
  10   2   8     2207.50     1964.93     80.62 o 
  11   2   8     1363.81     1330.18     41.03 o 
  12   2   8     2911.99     2783.62     69.46 o 
  13   2   8     2392.03     2251.84     63.48 o 
  14   2   8      185.76      212.44     24.50 o 
  15   2   8      428.41      431.66     47.54 o 
  16   2   8     3425.68     3597.66    158.58 o 
  17   2   8       65.17       95.79     71.17 o 
  18   2   8       85.20      114.51     43.10 o 
  19   2   8     3656.16     3313.14    134.93 o 
  20   2   8     1475.91     1360.27     96.74 o 
  21   2   8     1523.47     1405.97    100.58 o 
  22   2   8      404.70      303.24     59.61 o 
  23   2   8     1172.04     1209.88    139.22 o 
  24   2   8      210.06      128.04     51.85 o 
  25   2   8     1560.62     1549.13    117.18 o 
  26   2   8      227.58      264.34     66.34 o 
  27   2   8      527.56      587.66     89.27 o 
  28   2   8      205.00      153.94     65.64 o 
  29   2   8      515.16      502.72     85.15 o 
  30   2   8       57.97      191.79     74.66 o 
  31   2   8      229.63      393.02     86.57 o 
  32   2   8        8.40        1.56     64.15 o 
   2   3   8      109.62       93.86     48.49 o 
   3   3   8     4284.69     4230.26    109.95 o 
   4   3   8     4207.46     4376.49    251.06 o 
   5   3   8     1646.41     1637.97     62.06 o 
   6   3   8     1500.96     1550.15     93.86 o 
   7   3   8     2237.60     2291.47     62.73 o 
   8   3   8     2959.10     3028.29     78.50 o 
   9   3   8      659.66      653.49     50.06 o 
  10   3   8     1660.31     1658.03     74.42 o 
  11   3   8     2485.14     2189.68    150.95 o 
  12   3   8     1985.45     1938.13    114.19 o 
  13   3   8      560.36      532.78     55.25 o 
  14   3   8     3078.68     2943.54    179.89 o 
  15   3   8       29.46       87.14     37.41 o 
  16   3   8      120.13      124.42     78.21 o 
  17   3   8     1331.44     1436.80     94.00 o 
  18   3   8      540.82      528.05     65.23 o 
  19   3   8      834.78      825.09     77.93 o 
  20   3   8     1539.41     1419.79    140.00 o 
  21   3   8      186.18      166.08     76.65 o 
  22   3   8      219.66      149.37    106.37 o 
  23   3   8     1440.32     1515.25    114.64 o 
  24   3   8      237.67      154.60     59.11 o 
  25   3   8      380.90      342.41     71.34 o 
  26   3   8      688.34      689.84     92.35 o 
  27   3   8      168.45      246.15     69.58 o 
  28   3   8      412.83      558.55    135.31 o 
  29   3   8      270.48      176.87     72.39 o 
  30   3   8       19.78        0.30     60.72 o 
  31   3   8      110.94       84.87     71.03 o 
   2   4   8     1231.80     1210.74    112.63 o 
   3   4   8      324.03      264.36     64.13 o 
   4   4   8      144.62      211.18     62.57 o 
   5   4   8      230.90      250.10     36.76 o 
   6   4   8     5061.49     4946.76    137.09 o 
   7   4   8     1171.02     1127.59    161.12 o 
   8   4   8      893.86      945.39     58.16 o 
   9   4   8     1631.50     1572.04     75.52 o 
  10   4   8     1141.72     1303.03    125.14 o 
  11   4   8     2846.67     2787.52    167.38 o 
  12   4   8      453.26      394.20     81.34 o 
  13   4   8     3899.51     4297.04    214.30 o 
  14   4   8       63.50      100.11     64.13 o 
  15   4   8      717.61      696.10    106.37 o 
  16   4   8       26.29       43.24     39.46 o 
  17   4   8     1778.22     1935.64    107.79 o 
  18   4   8     1883.71     1758.24    154.86 o 
  19   4   8       36.22       70.00     44.08 o 
  20   4   8      131.17      187.88     54.17 o 
  21   4   8     1512.05     1639.07    229.95 o 
  22   4   8      291.13      156.43     86.03 o 
  23   4   8      348.92      286.41     81.34 o 
  24   4   8      384.79      389.65     75.76 o 
  25   4   8      360.60      310.53     73.55 o 
  26   4   8      210.02      217.61     82.12 o 
  27   4   8      705.00      746.18    111.85 o 
  28   4   8       65.83      113.67     67.36 o 
  29   4   8        2.76      -90.82    151.73 o 
  30   4   8      122.65       79.78     98.55 o 
   1   5   8     1071.53     1068.39    117.32 o 
   2   5   8      211.37      190.84     68.83 o 
   3   5   8     1043.79      971.41    115.76 o 
   4   5   8      793.71      638.22     96.98 o 
   5   5   8      945.31      935.43    112.63 o 
   6   5   8     3068.46     3245.85    186.15 o 
   7   5   8      359.48      305.03     78.21 o 
   8   5   8     1004.97     1059.01    120.45 o 
   9   5   8     2361.71     2321.37    157.99 o 
  10   5   8     2884.52     3258.37    189.28 o 
  11   5   8      247.43       98.55     67.26 o 
  12   5   8      266.21      118.88     70.39 o 
  13   5   8      351.99      339.45     84.47 o 
  14   5   8      347.14      339.45     87.60 o 
  15   5   8       21.95      -20.34     59.44 o 
  16   5   8     1233.94     1165.38    139.22 o 
  17   5   8        4.10      -48.49     64.13 o 
  18   5   8      691.71      730.51    122.01 o 
  19   5   8       20.56       -1.56     62.57 o 
  20   5   8      625.85      524.03    106.37 o 
  21   5   8       39.53      165.81     89.16 o 
  22   5   8       10.34       15.64     78.21 o 
  23   5   8      224.90      258.10     96.98 o 
  24   5   8      843.38      865.04    140.78 o 
  25   5   8      719.16      808.73    143.91 o 
  26   5   8       53.79       84.47     89.16 o 
  27   5   8       43.97       28.16     90.73 o 
  28   5   8      356.84      406.71    128.27 o 
   0   6   8      574.88      749.28    109.50 o 
   1   6   8      304.76      441.12     92.29 o 
   2   6   8      251.54      262.80     82.91 o 
   3   6   8      250.13      242.46     81.34 o 
   4   6   8      882.94     1052.75    126.71 o 
   5   6   8      717.77      581.91    101.68 o 
   6   6   8     1985.44     2074.22    156.43 o 
   7   6   8      672.80      833.75    117.32 o 
   8   6   8      991.04      885.38    120.45 o 
   9   6   8       44.35       76.65     73.52 o 
  10   6   8       64.46       64.13     65.70 o 
  11   6   8       32.99       43.80     68.83 o 
  12   6   8     4499.23     4309.56    244.03 o 
  13   6   8      102.80      122.01     79.78 o 
  14   6   8       74.78       79.78     76.65 o 
  15   6   8      134.16       95.42     78.21 o 
  16   6   8      921.22      969.85    134.53 o 
  17   6   8      155.83      161.12     89.16 o 
  18   6   8      938.08     1340.58    161.12 o 
  19   6   8       20.95       40.67     86.03 o 
  20   6   8      901.04     1126.27    156.43 o 
  21   6   8       16.24        9.39     81.34 o 
  22   6   8      376.81      392.63    111.06 o 
  23   6   8      136.72      159.56    104.81 o 
  24   6   8       43.16       98.55     93.86 o 
  25   6   8        5.03       61.01     93.86 o 
   0   7   8     2526.95     2645.18    186.15 o 
   1   7   8     1240.95     1432.71    110.02 o 
   2   7   8      275.36      335.32     67.45 o 
   3   7   8      801.86      919.79    132.96 o 
   4   7   8      316.37      261.23     92.29 o 
   5   7   8     1112.66     1262.36    151.73 o 
   6   7   8      948.56     1143.48    140.78 o 
   7   7   8       76.39       35.98     76.65 o 
   8   7   8      201.37      140.78     84.47 o 
   9   7   8      545.55      578.78    115.76 o 
  10   7   8      135.70      147.04     84.47 o 
  11   7   8      113.82      122.01     89.16 o 
  12   7   8        9.74      -35.98     67.26 o 
  13   7   8      239.98      183.02     89.16 o 
  14   7   8      208.71      172.07     89.16 o 
  15   7   8       81.05       42.24     81.34 o 
  16   7   8      102.42       64.13     84.47 o 
  17   7   8      148.67      111.06     92.29 o 
  18   7   8      402.37      176.76    101.68 o 
  19   7   8      231.29      317.55    112.63 o 
  20   7   8       18.58       65.70     95.42 o 
  21   7   8       14.85      -82.91     82.91 o 
  22   7   8      275.28      181.45    104.81 o 
   0   8   8      171.75      214.30     95.42 o 
   1   8   8       68.71       71.30     60.81 o 
   2   8   8       47.06       79.78     59.73 o 
   3   8   8      155.43      186.46     64.53 o 
   4   8   8      299.10      239.49     67.23 o 
   5   8   8       32.37       45.36     81.34 o 
   6   8   8       90.71      217.43    100.11 o 
   7   8   8      306.56      275.31    106.37 o 
   8   8   8      146.73      187.71     98.55 o 
   9   8   8      100.06      -61.01     70.39 o 
  10   8   8      119.66      148.61     93.86 o 
  11   8   8      828.06      960.46    148.61 o 
  12   8   8       12.98      -40.67     79.78 o 
  13   8   8      254.06      398.89    115.76 o 
  14   8   8      168.03      286.26    111.06 o 
  15   8   8      279.87      308.16    115.76 o 
  16   8   8       38.24      150.17    107.93 o 
  17   8   8      557.19      621.01    137.66 o 
  18   8   8      125.62       15.64     95.42 o 
   0   9   8      338.38      325.37    112.63 o 
   1   9   8      104.64       73.17     66.75 o 
   2   9   8        9.34       28.84     61.90 o 
   3   9   8       27.89      -21.24     61.02 o 
   4   9   8      390.89      254.98    109.50 o 
   5   9   8       95.21      197.99     71.67 o 
   6   9   8        5.70       37.26     66.26 o 
   7   9   8      203.80      157.99    100.11 o 
   8   9   8      126.15      231.51    106.37 o 
   9   9   8       12.17      -79.78     79.78 o 
  10   9   8       41.44       34.41    101.68 o 
  11   9   8      279.26      456.77    128.27 o 
  12   9   8      245.24      220.56    111.06 o 
   2   0   9    24933.61    24820.91    516.55 o 
   4   0   9     8171.56     8984.22    204.59 o 
   6   0   9     1448.85     1524.79     60.81 o 
   8   0   9     4544.06     4625.67    239.33 o 
  10   0   9     5817.18     5463.98    215.87 o 
  12   0   9     2423.50     2671.77    134.53 o 
  14   0   9     3325.38     3294.35    164.25 o 
  16   0   9     3702.85     4339.28    197.10 o 
  18   0   9     6918.33     6557.41    276.88 o 
  20   0   9     6489.69     6785.79    290.95 o 
  22   0   9      208.35      369.17     87.60 o 
  24   0   9      656.32      682.02    115.76 o 
  26   0   9     4087.02     4581.74    261.23 o 
  28   0   9      394.19      545.93    123.58 o 
  30   0   9      576.76      442.69    115.76 o 
  32   0   9     2312.22     2986.19    267.49 o 
   1   1   9       31.24       24.95     14.73 o 
   2   1   9    13273.85    14002.04    250.24 o 
   3   1   9     2060.85     2019.13     54.08 o 
   4   1   9     3718.54     3634.02     70.72 o 
   5   1   9     1626.83     1661.51     44.48 o 
   6   1   9       25.98       38.44     13.13 o 
   7   1   9      118.46      153.24     16.97 o 
   8   1   9     2645.15     2522.93     57.03 o 
   9   1   9      611.56      669.38     36.90 o 
  10   1   9     4697.39     4536.31    101.94 o 
  11   1   9     6087.25     6261.48    130.99 o 
  12   1   9      789.52      810.59     43.02 o 
  13   1   9     4221.62     4098.91    100.89 o 
  14   1   9    10496.81    10878.74    210.43 o 
  15   1   9    11070.86    11279.48    220.52 o 
  16   1   9     1723.17     1687.18     86.82 o 
  17   1   9      755.21      894.14     72.90 o 
  18   1   9       99.46       73.59     38.15 o 
  19   1   9     1144.44     1128.38     85.67 o 
  20   1   9     1432.92     1453.29     97.89 o 
  21   1   9      222.66      162.22     50.25 o 
  22   1   9     1752.36     1687.80    111.16 o 
  23   1   9     1281.27     1591.08    112.27 o 
  24   1   9      941.66      867.03    110.28 o 
  25   1   9      126.48       76.27     52.53 o 
  26   1   9      920.59      989.67     98.77 o 
  27   1   9     1262.19     1203.39    168.94 o 
  28   1   9       45.36       20.95     54.68 o 
  29   1   9      273.34      261.55     96.20 o 
  30   1   9       64.63      128.99    158.77 o 
  31   1   9      159.98      180.20     91.51 o 
  32   1   9      424.93      430.83     93.42 o 
   1   2   9     3098.13     3027.58     71.29 o 
   2   2   9     2392.54     2298.01     54.17 o 
   3   2   9     8394.37     8460.88    237.50 o 
   4   2   9      521.17      561.99     38.62 o 
   5   2   9    10205.09    10589.71    194.74 o 
   6   2   9      432.49      454.02     29.12 o 
   7   2   9     7294.19     6931.96    117.16 o 
   8   2   9     1551.74     1556.77     40.46 o 
   9   2   9     5560.81     5327.03    121.47 o 
  10   2   9     4899.39     4677.94    100.48 o 
  11   2   9     4621.52     4316.76     95.71 o 
  12   2   9      321.16      344.23     39.43 o 
  13   2   9     2192.85     2177.39     61.91 o 
  14   2   9    11462.79    10999.10    212.13 o 
  15   2   9     2436.52     2280.25     68.78 o 
  16   2   9     1386.25     1199.08     81.34 o 
  17   2   9     2680.14     2780.85    116.08 o 
  18   2   9      689.28      714.25     69.07 o 
  19   2   9     1963.44     1831.92    109.35 o 
  20   2   9      125.64      130.36     44.71 o 
  21   2   9     1067.84      995.27     86.82 o 
  22   2   9      521.85      430.68     75.87 o 
  23   2   9     1009.36      948.27     90.70 o 
  24   2   9      247.86      238.07     62.93 o 
  25   2   9      778.53      663.25    120.45 o 
  26   2   9       68.29      102.43     59.61 o 
  27   2   9     1564.71     1949.60    182.24 o 
  28   2   9      853.02     1058.56    166.59 o 
  29   2   9      144.52      136.41     64.64 o 
  30   2   9      141.77      199.93     70.14 o 
  31   2   9      525.66      605.59    103.24 o 
   2   3   9    13990.04    13509.01    461.46 o 
   3   3   9     7877.56     7467.81    297.21 o 
   4   3   9     2607.19     2500.14     77.69 o 
   5   3   9     2664.47     2671.97    113.41 o 
   6   3   9     9816.50     9574.53    230.70 o 
   7   3   9      893.78      820.82     36.69 o 
   8   3   9        5.47        3.98     18.97 o 
   9   3   9     3616.68     3536.05     90.17 o 
  10   3   9     6361.97     6526.78    186.15 o 
  11   3   9       40.47       17.21     28.36 o 
  12   3   9      245.69      298.63     60.22 o 
  13   3   9     3898.93     3841.21    177.54 o 
  14   3   9     2787.67     2784.53    140.00 o 
  15   3   9     6239.66     6191.19    343.36 o 
  16   3   9      894.32      765.55     70.79 o 
  17   3   9     1689.33     1658.40    120.45 o 
  18   3   9     1926.63     1984.48    140.78 o 
  19   3   9     1004.61      920.47     82.96 o 
  20   3   9       41.49       77.01     70.39 o 
  21   3   9     1788.96     1692.14    262.80 o 
  22   3   9      145.90      167.96     52.78 o 
  23   3   9      258.96      283.97     62.31 o 
  24   3   9      497.84      473.65    113.41 o 
  25   3   9     1522.35     1135.36    109.50 o 
  26   3   9      857.66      929.44    101.10 o 
  27   3   9      827.07      894.10    129.05 o 
  28   3   9      203.48      136.76     65.64 o 
  29   3   9       47.27      107.93     67.47 o 
  30   3   9      130.79      182.24     75.94 o 
  31   3   9      953.52     1118.45    179.89 o 
   2   4   9     3414.17     3272.45    175.20 o 
   3   4   9     2145.30     1981.93    139.22 o 
   4   4   9      108.52       71.96     53.19 o 
   5   4   9     1750.04     1834.00    112.63 o 
   6   4   9     3801.18     3825.77    134.53 o 
   7   4   9     2401.44     2611.65    266.71 o 
   8   4   9     2889.81     3064.64    102.35 o 
   9   4   9     1708.86     2025.59    137.66 o 
  10   4   9      212.81      239.33     70.39 o 
  11   4   9     5473.04     5118.28    248.72 o 
  12   4   9     2130.56     2277.57    159.56 o 
  13   4   9     3586.18     3589.99    200.23 o 
  14   4   9      701.62      794.65    109.50 o 
  15   4   9     3143.83     3120.37    126.72 o 
  16   4   9     2224.38     2267.34    237.77 o 
  17   4   9      707.94      601.21     69.71 o 
  18   4   9      144.90      253.01     54.74 o 
  19   4   9     2920.35     2906.73    337.88 o 
  20   4   9      265.86      255.16     56.76 o 
  21   4   9      474.51      469.28     70.38 o 
  22   4   9      624.61      732.73     84.57 o 
  23   4   9     1262.53     1116.39    103.97 o 
  24   4   9       38.21       42.92     54.06 o 
  25   4   9       94.55       76.74     58.00 o 
  26   4   9      226.54      231.73     69.45 o 
  27   4   9      273.90      302.81     83.69 o 
  28   4   9       52.20      -36.63     64.92 o 
  29   4   9      125.44      -42.24     86.03 o 
   1   5   9     1954.87     2027.29    148.61 o 
   2   5   9     3158.15     2897.02    176.76 o 
   3   5   9      590.46      597.55     98.55 o 
   4   5   9      858.68      863.48    109.50 o 
   5   5   9     1339.74     1268.62    129.83 o 
   6   5   9     2551.75     2313.55    159.56 o 
   7   5   9     1237.13     1062.14    122.01 o 
   8   5   9      416.02      439.56     89.16 o 
   9   5   9      710.10      655.43    104.81 o 
  10   5   9      566.08      550.62     98.55 o 
  11   5   9     1129.25     1279.57    137.66 o 
  12   5   9      429.79      628.84    107.93 o 
  13   5   9        6.88       42.24     64.13 o 
  14   5   9     1347.42     1046.49    129.83 o 
  15   5   9       76.89       40.67     75.08 o 
  16   5   9      879.60      904.15    123.58 o 
  17   5   9      994.20      846.27    126.71 o 
  18   5   9       94.05       39.11     82.91 o 
  19   5   9      375.00      381.68    100.11 o 
  20   5   9      637.90      711.74    122.01 o 
  21   5   9      114.35      104.81     84.47 o 
  22   5   9      204.67      289.39    104.81 o 
  23   5   9      636.29      437.99    117.32 o 
  24   5   9      599.78      502.13    120.45 o 
  25   5   9      273.37      369.17    117.32 o 
  26   5   9      287.99      242.46    106.37 o 
  27   5   9      458.94      286.26    117.32 o 
   1   6   9      185.63      120.45     70.39 o 
   2   6   9     1028.63      966.72    126.71 o 
   3   6   9       47.56       98.55     71.96 o 
   4   6   9     2675.64     2851.66    181.45 o 
   5   6   9      119.56      131.40     78.21 o 
   6   6   9     1581.68     1562.70    154.86 o 
   7   6   9       31.69       62.57     70.39 o 
   8   6   9      441.02      469.28    100.11 o 
   9   6   9      115.72       76.65     73.52 o 
  10   6   9     2718.18     2638.92    187.71 o 
  11   6   9      182.47       86.03     78.21 o 
  12   6   9      268.87      306.60     93.86 o 
  13   6   9       86.03      100.11     76.65 o 
  14   6   9     1186.02     1207.61    145.48 o 
  15   6   9       89.31      109.50     84.47 o 
  16   6   9       37.11      151.73     90.73 o 
  17   6   9      198.49      136.09     86.03 o 
  18   6   9      898.93      954.20    140.78 o 
  19   6   9       63.36       31.29     84.47 o 
  20   6   9      517.64      558.44    122.01 o 
  21   6   9       58.72       56.31     90.73 o 
  22   6   9       86.94       95.42     90.73 o 
  23   6   9       96.95      -48.49     79.78 o 
  24   6   9      279.46      378.55    120.45 o 
  25   6   9        6.32      104.81     98.55 o 
   1   7   9      422.68      397.73     71.67 o 
   2   7   9      968.05     1121.07    142.35 o 
   3   7   9      385.82      292.52     95.42 o 
   4   7   9      305.18      242.46     95.42 o 
   5   7   9      256.88      320.67     96.98 o 
   6   7   9      119.14      168.94     84.47 o 
   7   7   9      473.30      397.32    103.24 o 
   8   7   9      462.86      345.70    100.11 o 
   9   7   9      251.32      184.58     92.29 o 
  10   7   9      139.19      120.45     84.47 o 
  11   7   9      313.44      356.65    103.24 o 
  12   7   9      226.78      220.56     93.86 o 
  13   7   9       17.51      -75.08     78.21 o 
  14   7   9       24.57       14.08     84.47 o 
  15   7   9      251.38      326.93    109.50 o 
  16   7   9      147.90      157.99     98.55 o 
  17   7   9      250.31      276.88    114.19 o 
  18   7   9        0.46        9.39     93.86 o 
  19   7   9      116.49       50.06     92.29 o 
  20   7   9      126.05      273.75    111.06 o 
  21   7   9      335.00      481.79    131.40 o 
  22   7   9       88.30      -81.34     86.03 o 
   1   8   9      115.81      105.59     64.15 o 
   2   8   9      482.20      610.55     93.86 o 
   3   8   9      351.95      234.39     75.08 o 
   4   8   9       48.98      165.70     63.25 o 
   5   8   9      171.86      237.77    101.68 o 
   6   8   9      264.99      355.09    107.93 o 
   7   8   9        2.95      -54.75     78.21 o 
   8   8   9       76.47       56.31     92.29 o 
   9   8   9      413.41      469.28    120.45 o 
  10   8   9       16.41       59.44     90.73 o 
  12   8   9       46.04       -1.56     92.29 o 
  13   8   9      152.50      137.66    104.81 o 
  14   8   9       42.10       65.70     98.55 o 
  15   8   9      410.78      588.16    136.09 o 
  16   8   9       22.64      -21.90     87.60 o 
  17   8   9       30.93      168.94    111.06 o 
   1   9   9      133.60      247.85     72.44 o 
   2   9   9      195.14      259.69     76.87 o 
   3   9   9      229.85      269.28     76.23 o 
   4   9   9       13.33       66.31     67.45 o 
   5   9   9       59.74      -59.11     59.11 o 
   6   9   9      161.70       82.39    114.19 o 
   7   9   9       55.65      -86.03     86.03 o 
   8   9   9       20.37       14.08     95.42 o 
   9   9   9      415.77      344.14    126.71 o 
  10   9   9       78.34       29.72    103.24 o 
   2   0  10     9977.26    10321.03    334.75 o 
   4   0  10    31710.51    32023.67    947.95 o 
   6   0  10     3989.11     4295.48    167.38 o 
   8   0  10      959.20     1010.52     73.52 o 
  10   0  10    18265.86    18799.36    581.91 o 
  12   0  10     6577.73     6971.94    262.80 o 
  14   0  10     1824.65     1559.57    115.76 o 
  16   0  10      333.96      337.88     71.96 o 
  18   0  10    13377.43    13171.13    466.15 o 
  20   0  10     7094.92     7345.80    308.16 o 
  22   0  10      252.70      322.24     82.91 o 
  24   0  10     3860.55     3618.15    220.56 o 
  26   0  10      213.25      184.58     87.60 o 
  28   0  10      667.43      583.47    122.01 o 
  30   0  10      981.37      865.04    147.04 o 
  32   0  10      432.61      743.03    148.61 o 
   1   1  10     1443.17     1666.41     58.98 o 
   2   1  10     2086.45     2105.78     58.93 o 
   3   1  10    11900.41    12315.89    222.80 o 
   4   1  10     1431.24     1450.92     41.44 o 
   5   1  10     2829.70     2705.35     81.73 o 
   6   1  10     2716.74     2662.78     63.78 o 
   7   1  10    13062.28    13028.95    208.95 o 
   8   1  10    11045.40    11023.49    207.85 o 
   9   1  10      667.10      613.61     35.49 o 
  10   1  10      556.18      470.57     32.62 o 
  11   1  10     8276.97     8184.21    165.47 o 
  12   1  10    22060.37    22213.49    391.16 o 
  13   1  10     6059.39     5748.08    168.72 o 
  14   1  10     3069.36     2977.39     85.31 o 
  15   1  10      728.65      867.05     67.86 o 
  16   1  10     6678.48     6405.49    190.21 o 
  17   1  10      655.09      592.61     62.49 o 
  18   1  10     1479.08     1502.89    104.81 o 
  19   1  10      221.95      261.78     73.52 o 
  20   1  10      187.28      203.82     51.42 o 
  21   1  10     1139.02     1270.68    229.17 o 
  22   1  10      822.20      994.39    198.66 o 
  23   1  10      398.05      560.83    146.26 o 
  24   1  10        9.78       33.63     47.56 o 
  25   1  10      652.54      691.82    210.39 o 
  26   1  10      136.94      111.38     71.96 o 
  27   1  10      351.56      491.34    130.62 o 
  28   1  10      113.10      164.98     65.92 o 
  29   1  10       15.63       69.19     59.67 o 
  30   1  10      293.80      279.94     77.93 o 
  31   1  10        4.10        6.58     68.83 o 
   0   2  10    12860.58    13351.49    279.84 o 
   1   2  10    11494.34    11105.74    235.03 o 
   2   2  10     3468.22     3498.33     76.67 o 
   3   2  10      509.47      540.81     34.19 o 
   4   2  10      288.74      337.80     24.65 o 
   5   2  10    14926.45    15153.55    267.49 o 
   6   2  10     1254.51     1316.56     37.24 o 
   7   2  10     2359.49     2416.55     55.00 o 
   8   2  10     4972.67     4946.63     92.35 o 
   9   2  10     3335.57     3219.48     76.28 o 
  10   2  10     2085.32     2053.93    100.30 o 
  11   2  10     2785.24     2689.92    119.31 o 
  12   2  10     1687.17     1598.04     50.17 o 
  13   2  10      628.27      677.90     38.95 o 
  14   2  10     1665.75     1522.15     59.76 o 
  15   2  10      541.83      418.63     53.23 o 
  16   2  10     4034.53     3679.89    137.10 o 
  17   2  10     3112.93     2890.92    121.61 o 
  18   2  10       19.50       81.47     40.52 o 
  19   2  10     1186.26     1145.86     87.89 o 
  20   2  10     1300.89     1308.99     98.44 o 
  21   2  10      565.50      479.11     68.34 o 
  22   2  10      248.03      246.45    145.48 o 
  23   2  10      860.44     1046.24    127.49 o 
  24   2  10      245.82      374.07     69.66 o 
  25   2  10     1813.43     1773.32    216.65 o 
  26   2  10      860.45      975.64    101.76 o 
  27   2  10      505.11      446.55     79.62 o 
  28   2  10      293.57      295.62     73.40 o 
  29   2  10     1053.64     1146.86    117.00 o 
  30   2  10      436.18      372.46     85.67 o 
  31   2  10       10.56      167.59     74.61 o 
   2   3  10      451.81      337.88     68.83 o 
   3   3  10      219.99      211.18     62.57 o 
   4   3  10     5868.81     6041.14    150.97 o 
   5   3  10     4199.19     4231.34    129.83 o 
   6   3  10      103.53      107.53     17.12 o 
   7   3  10     4364.41     4336.35     99.25 o 
   8   3  10     1835.31     1840.05     57.99 o 
   9   3  10      250.50      314.22     29.97 o 
  10   3  10     1012.35      932.41     62.68 o 
  11   3  10     4823.42     4671.37    145.61 o 
  12   3  10     3118.18     2860.53    111.09 o 
  13   3  10     4454.20     4184.87    258.89 o 
  14   3  10      485.65      513.36     70.39 o 
  15   3  10     3049.89     2718.48    118.10 o 
  16   3  10      383.55      304.33     80.56 o 
  17   3  10     4099.85     3943.22    230.73 o 
  18   3  10     2087.58     2125.03    116.69 o 
  19   3  10      877.40      783.09     78.44 o 
  20   3  10     1802.69     1774.33    115.55 o 
  21   3  10       17.18        6.76     42.97 o 
  22   3  10       12.63       37.33     48.52 o 
  23   3  10      133.95      141.57     54.20 o 
  24   3  10     1383.50     1363.72    114.97 o 
  25   3  10      550.11      561.89     83.24 o 
  26   3  10      125.40      180.99     65.47 o 
  27   3  10      120.17      233.11     68.02 o 
  28   3  10      552.78      445.05     83.46 o 
  29   3  10      413.50      451.22     89.57 o 
  30   3  10       54.30      108.37     71.29 o 
   1   4  10      800.63      688.28     95.42 o 
   2   4  10      981.30      999.57    109.50 o 
   3   4  10     2448.21     2482.49    153.30 o 
   4   4  10      956.27      933.87    107.93 o 
   5   4  10      936.00      996.46    136.09 o 
   6   4  10      963.27     1066.69    107.93 o 
   7   4  10     5733.68     6124.15    161.89 o 
   8   4  10     2237.98     2193.35    202.57 o 
   9   4  10       83.73      -10.95     54.75 o 
  10   4  10     1031.44      824.37    107.93 o 
  11   4  10     2846.54     2995.57    183.02 o 
  12   4  10      362.08      240.90     76.65 o 
  13   4  10     2651.13     2523.16    172.07 o 
  14   4  10      634.48      704.21     90.73 o 
  15   4  10      700.17      585.53     67.26 o 
  16   4  10       97.08       46.62     43.58 o 
  17   4  10     2991.44     3144.07    205.70 o 
  18   4  10       29.52       42.24     43.97 o 
  19   4  10       45.24       48.15     45.65 o 
  20   4  10       92.38       96.95     51.21 o 
  21   4  10      403.70      508.11     98.55 o 
  22   4  10      665.38      539.67    117.32 o 
  23   4  10       59.29       12.85     51.42 o 
  24   4  10      631.11      532.78     80.14 o 
  25   4  10       31.82       56.31     89.16 o 
  26   4  10       12.01      -39.11     82.91 o 
  27   4  10       97.43       67.26     98.55 o 
  28   4  10      212.39      308.16    114.19 o 
   1   5  10     1314.52     1231.08    128.27 o 
   2   5  10      743.03      794.65    107.93 o 
   3   5  10      431.53      597.55     96.98 o 
   4   5  10     2861.89     2596.68    173.63 o 
   5   5  10     1480.62     1324.93    136.09 o 
   6   5  10     2903.49     2821.94    176.76 o 
   7   5  10      408.32      287.83     87.60 o 
   8   5  10      301.95      383.25     86.03 o 
   9   5  10      956.25     1010.52    123.58 o 
  10   5  10     1054.47      988.62    123.58 o 
  11   5  10       69.69        3.13     68.83 o 
  12   5  10      531.97      389.50     92.29 o 
  13   5  10      428.73      375.42     92.29 o 
  14   5  10     1178.04     1268.62    147.04 o 
  15   5  10      403.60      434.87     96.98 o 
  16   5  10     1011.48      929.17    131.40 o 
  17   5  10       77.36      103.24     76.65 o 
  18   5  10      427.04      261.23     93.86 o 
  19   5  10       10.90      -23.46     71.96 o 
  20   5  10      721.79      575.65    117.32 o 
  21   5  10      157.57      126.71     89.16 o 
  22   5  10      558.29      639.79    123.58 o 
  23   5  10      434.86      422.35    118.88 o 
  24   5  10      589.23      852.53    143.91 o 
  25   5  10      270.30      159.56     95.42 o 
  26   5  10       15.11      101.68     95.42 o 
   0   6  10      111.82       93.86     75.08 o 
   1   6  10      174.88      107.01     92.29 o 
   2   6  10     1293.36     1368.73    143.91 o 
   3   6  10      100.42       84.47     75.08 o 
   4   6  10      365.81      345.70     87.60 o 
   5   6  10       19.05      -56.31     56.31 o 
   6   6  10     1289.97     1315.55    147.04 o 
   7   6  10       95.59       64.13     75.08 o 
   8   6  10     2372.67     2551.32    183.02 o 
   9   6  10       11.00       20.34     76.65 o 
  10   6  10      501.90      574.09    109.50 o 
  11   6  10      510.19      459.89    104.81 o 
  12   6  10     2966.08     3256.80    211.18 o 
  13   6  10       46.32      190.84     92.29 o 
  14   6  10       96.29      136.09     84.47 o 
  15   6  10        0.80      -15.64     73.52 o 
  16   6  10     1481.91     1515.77    167.38 o 
  17   6  10       40.46       12.51     81.34 o 
  18   6  10     1686.98     1808.29    189.28 o 
  19   6  10       53.39      131.40     95.42 o 
  20   6  10      561.12      674.20    134.53 o 
  21   6  10       67.85       -7.82     82.91 o 
  22   6  10      392.93      416.10    122.01 o 
  23   6  10       37.93      -64.13     81.34 o 
  24   6  10       39.01       54.75     93.86 o 
   0   7  10     1179.13     1019.90    136.09 o 
   1   7  10      613.29      534.52     79.91 o 
   2   7  10      206.09      183.82     61.91 o 
   3   7  10      392.07      397.32    100.11 o 
   4   7  10      304.25      250.28     92.29 o 
   5   7  10     1028.07     1154.43    150.17 o 
   6   7  10      179.93      309.72     98.55 o 
   7   7  10      187.62       37.54     81.34 o 
   8   7  10      271.51      353.52    104.81 o 
   9   7  10      317.56      430.17    107.93 o 
  10   7  10     1079.77      941.69    139.22 o 
  11   7  10       86.03      234.64     96.98 o 
  12   7  10      153.53      300.34    103.24 o 
  13   7  10      127.48      125.14     90.73 o 
  14   7  10       40.17      -31.29     82.91 o 
  15   7  10        7.44        1.56     79.78 o 
  16   7  10       77.45       48.49     87.60 o 
  17   7  10       94.02       -7.82     90.73 o 
  18   7  10       13.69      145.48    100.11 o 
  19   7  10       88.63      161.12    101.68 o 
  20   7  10       16.78        9.39     93.86 o 
  21   7  10        2.61       10.95     93.86 o 
   0   8  10       68.98       34.41     87.60 o 
   1   8  10      319.76      339.45    135.31 o 
   2   8  10       35.61       -9.53     54.68 o 
   3   8  10      269.04      196.60     69.58 o 
   4   8  10       78.77      103.31    114.97 o 
   5   8  10      170.08      118.88     92.29 o 
   6   8  10       80.43      -23.46     81.34 o 
   7   8  10      634.07      713.31    132.96 o 
   8   8  10       90.25      112.63     93.86 o 
   9   8  10      176.08      103.24     92.29 o 
  10   8  10       17.26       12.51     86.03 o 
  11   8  10      485.04      581.91    136.09 o 
  12   8  10       22.02      -57.88     90.73 o 
  13   8  10      109.10      136.09    100.11 o 
  14   8  10       74.67      143.91    101.68 o 
  15   8  10       86.67      184.58    107.93 o 
  16   8  10      156.12      175.20    114.19 o 
   0   9  10       31.12      -26.59     89.16 o 
   1   9  10      373.53      330.52     80.14 o 
   2   9  10       25.27        5.08     71.96 o 
   3   9  10       34.91       64.08     64.13 o 
   4   9  10      249.11      252.76     82.91 o 
   5   9  10       44.40       83.49     69.12 o 
   6   9  10       29.30        9.29     64.70 o 
   7   9  10       96.02       56.14     70.69 o 
   8   9  10      119.83      186.15    109.50 o 
   2   0  11     3211.80     2745.29    126.71 o 
   4   0  11     4118.62     3550.89    156.43 o 
   6   0  11    18775.70    18336.34    575.65 o 
   8   0  11     5885.69     5980.19    229.95 o 
  10   0  11     3386.69     3126.97    156.43 o 
  12   0  11     2144.90     2150.87    125.14 o 
  14   0  11     4674.58     4835.15    214.30 o 
  16   0  11     2792.32     3181.72    170.51 o 
  18   0  11      141.36      101.68     57.88 o 
  20   0  11      401.45      467.72     90.73 o 
  22   0  11     2531.18     2435.56    175.20 o 
  24   0  11     2168.85     2100.81    186.15 o 
  26   0  11     1451.92     1461.03    167.38 o 
  28   0  11       72.33      107.93     84.47 o 
  30   0  11      998.77     1254.54    175.20 o 
   1   1  11      572.85      580.34     53.19 o 
   2   1  11     4891.84     4880.25    172.85 o 
   3   1  11     1272.11     1287.57     71.49 o 
   4   1  11     3599.94     3538.43     73.90 o 
   5   1  11     7195.02     6911.28    122.17 o 
   6   1  11     2151.50     2063.20     53.44 o 
   7   1  11     3657.07     3458.38     84.33 o 
   8   1  11     2883.71     2871.57     74.60 o 
   9   1  11     8454.17     8507.52    168.49 o 
  10   1  11     1001.15     1107.89     46.15 o 
  11   1  11     2189.73     2176.74     80.21 o 
  12   1  11      256.11      226.31     27.88 o 
  13   1  11     2649.57     2726.11     79.12 o 
  14   1  11     3611.89     3522.76    213.52 o 
  15   1  11      420.73      406.24     86.82 o 
  16   1  11     2290.01     2106.91    219.00 o 
  17   1  11     1018.89     1030.83     82.12 o 
  18   1  11     1125.73     1214.64     87.89 o 
  19   1  11     1512.82     1561.46    182.24 o 
  20   1  11      690.27      706.79     74.51 o 
  21   1  11     1162.03     1011.19     88.30 o 
  22   1  11      871.11      918.12    175.20 o 
  23   1  11     1248.68     1303.49    102.27 o 
  24   1  11       67.57      106.63     52.46 o 
  25   1  11      151.50      161.51     59.70 o 
  26   1  11      464.94      447.02     77.33 o 
  27   1  11       75.81       97.21    114.97 o 
  28   1  11      235.78      218.93    113.41 o 
  29   1  11      283.38      207.11     71.87 o 
  30   1  11      705.53      835.93    109.44 o 
  31   1  11      227.72      226.24     77.33 o 
   1   2  11     1012.17     1024.26     32.05 o 
   2   2  11      479.96      527.58     52.99 o 
   3   2  11     7341.35     6913.27    237.63 o 
   4   2  11       84.11       70.87     24.96 o 
   5   2  11     1120.48     1170.99     37.07 o 
   6   2  11     3020.26     2973.93     64.38 o 
   7   2  11     3621.64     3678.63     75.92 o 
   8   2  11      198.51      200.69     21.90 o 
   9   2  11     1880.40     1829.63     90.83 o 
  10   2  11      778.13      782.95     42.96 o 
  11   2  11       81.33       97.03     30.22 o 
  12   2  11      150.76      182.05     21.02 o 
  13   2  11     7206.84     6589.42    140.26 o 
  14   2  11     2228.46     2230.99    186.93 o 
  15   2  11      762.10      744.56     66.58 o 
  16   2  11      118.39      158.93     43.60 o 
  17   2  11     1124.59     1156.04     85.67 o 
  18   2  11     3333.23     3402.90    133.62 o 
  19   2  11      514.29      557.39     68.02 o 
  20   2  11       82.85       95.24     47.41 o 
  21   2  11     1029.88     1167.87     96.74 o 
  22   2  11     1107.45     1104.04     95.76 o 
  23   2  11      641.79      588.83     82.12 o 
  24   2  11       40.29        3.75     71.17 o 
  25   2  11      929.18      939.28    113.41 o 
  26   2  11       25.99       86.60     54.68 o 
  27   2  11      277.39      337.19    128.27 o 
  28   2  11      111.57      169.72     68.58 o 
  29   2  11      222.10      243.16     78.80 o 
  30   2  11       48.16       43.24     68.74 o 
   2   3  11     2172.49     1930.31    132.96 o 
   3   3  11     3743.12     3164.51    176.76 o 
   4   3  11      261.76      303.94     55.53 o 
   5   3  11      184.04      171.41     27.84 o 
   6   3  11     3089.13     3051.21     80.96 o 
   7   3  11      893.05      952.80     40.98 o 
   8   3  11     1256.31     1295.47     50.08 o 
   9   3  11      518.84      618.43     59.23 o 
  10   3  11     2329.69     2186.92     88.62 o 
  11   3  11       39.23       18.93     29.36 o 
  12   3  11      774.45      671.76     59.26 o 
  13   3  11     1729.14     1526.65     85.69 o 
  14   3  11      491.83      495.92     57.50 o 
  15   3  11     3153.01     2703.85    247.15 o 
  16   3  11     2020.98     1783.59    227.60 o 
  17   3  11      809.38      689.12     70.38 o 
  18   3  11      629.99      555.42     67.04 o 
  19   3  11      359.44      366.30     61.38 o 
  20   3  11      273.07      258.10     58.00 o 
  21   3  11      597.38      652.90    104.81 o 
  22   3  11     1185.81     1235.99    102.71 o 
  23   3  11      224.16      272.32     64.13 o 
  24   3  11        7.79       17.24     83.69 o 
  25   3  11      766.76      809.86     95.05 o 
  26   3  11      493.36      498.65     82.94 o 
  27   3  11      137.85      134.94     66.26 o 
  28   3  11      462.75      359.88     96.98 o 
  29   3  11      191.74      132.60     75.87 o 
   1   4  11     1490.48     1497.00    136.09 o 
   2   4  11      308.81      239.33     70.39 o 
   3   4  11     1780.23     1795.78    148.61 o 
   4   4  11      300.44      159.56     65.70 o 
   5   4  11     1115.42     1043.37    115.76 o 
   6   4  11      923.09      854.09    107.93 o 
   7   4  11      295.50      244.03     73.52 o 
   8   4  11      482.43      358.22     82.91 o 
   9   4  11     3765.25     4165.64    211.18 o 
  10   4  11        1.31       56.31     62.57 o 
  11   4  11      443.54      503.69     95.42 o 
  12   4  11     1030.84      972.97    120.45 o 
  13   4  11     2819.94     2814.12    179.89 o 
  14   4  11      236.40      243.64    114.19 o 
  15   4  11     2446.07     2305.49    214.30 o 
  16   4  11       40.90       52.70     42.32 o 
  17   4  11      211.10      229.28     52.62 o 
  18   4  11        3.65      -38.01     38.33 o 
  19   4  11      788.49      652.30    114.19 o 
  20   4  11       17.49       12.51     70.39 o 
  21   4  11      398.72      391.07    101.68 o 
  22   4  11       99.87      164.25     89.16 o 
  23   4  11      367.05      505.26    114.19 o 
  24   4  11       92.94       81.34     93.86 o 
  25   4  11      405.84      336.32    114.19 o 
  26   4  11      221.42      101.68    103.24 o 
  27   4  11      151.18      151.73     98.55 o 
   1   5  11      220.96      330.06     84.47 o 
   2   5  11     1249.89     1190.41    131.40 o 
   3   5  11     1321.08     1093.42    126.71 o 
   4   5  11     2239.72     2218.13    161.12 o 
   5   5  11      106.97      122.01     71.96 o 
   6   5  11      209.54      184.58     76.65 o 
   7   5  11      783.38      905.71    120.45 o 
   8   5  11     1323.87     1328.06    140.78 o 
   9   5  11     1365.04     1129.40    132.96 o 
  10   5  11       20.20       32.85     67.26 o 
  11   5  11      293.19      161.12     75.08 o 
  12   5  11      445.51      348.83     89.16 o 
  13   5  11      195.28      168.94     81.34 o 
  14   5  11      973.81      785.26    125.14 o 
  15   5  11      339.59      248.72     87.60 o 
  16   5  11       44.35       31.29     71.96 o 
  17   5  11      231.00      237.77     95.42 o 
  18   5  11      115.30      247.15     98.55 o 
  19   5  11      874.12      813.42    132.96 o 
  20   5  11      348.83      284.70    104.81 o 
  21   5  11      419.36      351.96    112.63 o 
  22   5  11      252.19      355.09    104.81 o 
  23   5  11      196.32      208.05    101.68 o 
  24   5  11       65.31       56.31     86.03 o 
  25   5  11      393.24      458.33    122.01 o 
   1   6  11       18.27      -27.25     45.89 o 
   2   6  11     3065.35     2635.79    186.15 o 
   3   6  11      182.52      106.37     75.08 o 
   4   6  11     1242.15      955.77    129.83 o 
   5   6  11      114.80       65.70     76.65 o 
   6   6  11     2109.47     2033.55    183.02 o 
   7   6  11       43.57      -10.95     71.96 o 
   8   6  11      372.67      580.34    112.63 o 
   9   6  11      192.02      220.56     87.60 o 
  10   6  11      898.53     1171.64    148.61 o 
  11   6  11      186.65      250.28     90.73 o 
  12   6  11      117.99       70.39     79.78 o 
  13   6  11      139.44      215.87     95.42 o 
  14   6  11      777.05      810.29    131.40 o 
  15   6  11      166.08      201.79     93.86 o 
  16   6  11      601.59      714.87    129.83 o 
  17   6  11      106.69       45.36     82.91 o 
  18   6  11      539.04      639.79    129.83 o 
  19   6  11       65.59      -46.93     81.34 o 
  20   6  11      595.47      836.88    140.78 o 
  21   6  11       73.61      -32.85     87.60 o 
  22   6  11      162.11      222.13    103.24 o 
  23   6  11       35.60      -68.83     82.91 o 
   1   7  11      287.27      250.95     66.91 o 
   2   7  11      331.81      219.00     66.37 o 
   3   7  11      510.37      470.84    107.93 o 
   4   7  11      234.61      214.30     90.73 o 
   5   7  11      118.10       43.80     86.03 o 
   6   7  11      603.50      624.14    125.14 o 
   7   7  11      125.62      140.78     87.60 o 
   8   7  11      396.92      320.67    103.24 o 
   9   7  11        7.84       79.78     82.91 o 
  10   7  11      223.48      253.41     95.42 o 
  11   7  11       90.49       86.03     87.60 o 
  12   7  11       11.72       17.21     86.03 o 
  13   7  11       61.47       32.85     92.29 o 
  14   7  11      265.43      250.28    106.37 o 
  15   7  11      342.55      301.90    106.37 o 
  16   7  11       38.80       39.11     86.03 o 
  17   7  11      209.02      200.23    106.37 o 
  18   7  11       61.76       53.19     87.60 o 
  19   7  11      261.61      226.82    120.45 o 
   1   8  11       47.99       -8.23     59.11 o 
   2   8  11      161.45      164.47     70.39 o 
   3   8  11      225.72      271.99     89.95 o 
   4   8  11       10.38      -70.39     70.39 o 
   5   8  11      639.37      677.33    134.53 o 
   6   8  11      344.56      228.38    114.19 o 
   7   8  11      165.10       78.21    100.11 o 
   8   8  11      172.43       68.83     98.55 o 
   9   8  11      702.22      639.79    134.53 o 
  10   8  11       19.80      -76.65     76.65 o 
  11   8  11      112.76      276.88    109.50 o 
  12   8  11        7.13      -75.08     89.16 o 
  13   8  11      162.64      275.31    117.32 o 
  14   8  11       81.69      156.43    106.37 o 
  15   8  11      223.40      370.73    125.14 o 
   1   9  11       29.02       -5.66     64.64 o 
   2   9  11       94.26       94.48     71.87 o 
   3   9  11      135.55      201.79     77.43 o 
   4   9  11       40.24       55.93     68.02 o 
   5   9  11       48.64       82.09     68.97 o 
   2   0  12     1489.69     1579.91     98.55 o 
   4   0  12     6839.29     6914.06    248.72 o 
   6   0  12     7788.86     7732.17    276.88 o 
   8   0  12      851.79      761.80     78.21 o 
  10   0  12     1859.28     1827.06    115.76 o 
  12   0  12     6889.06     6680.98    267.49 o 
  14   0  12     4385.99     4150.00    197.10 o 
  16   0  12     1307.13     1055.88    114.19 o 
  18   0  12     1307.40     1500.13    134.53 o 
  20   0  12      688.08      743.03    107.93 o 
  22   0  12      438.48      534.98    100.11 o 
  24   0  12     4234.76     4398.72    253.41 o 
  26   0  12     1131.38     1323.37    162.68 o 
  28   0  12      751.37      810.29    140.78 o 
  30   0  12     2645.27     3220.83    239.33 o 
   0   1  12     4410.65     4078.04    159.56 o 
   1   1  12      284.00      225.25     33.79 o 
   2   1  12     2191.71     2134.64     79.23 o 
   3   1  12     1801.40     1893.90    130.62 o 
   4   1  12      950.41      951.94     45.57 o 
   5   1  12      368.80      337.24     50.84 o 
   6   1  12    12315.00    12363.46    286.57 o 
   7   1  12      630.02      570.34     68.72 o 
   8   1  12      558.33      515.33     46.25 o 
   9   1  12     1074.29      989.39     46.92 o 
  10   1  12      186.53      200.39     25.98 o 
  11   1  12      695.95      738.78     63.52 o 
  12   1  12     6031.57     5993.34    336.32 o 
  13   1  12     6197.40     6439.25    185.07 o 
  14   1  12     1198.55     1099.16     77.50 o 
  15   1  12     1352.38     1212.46     82.76 o 
  16   1  12     1666.25     1564.33    123.58 o 
  17   1  12     2398.49     2616.40    112.17 o 
  18   1  12     1863.57     1700.98    186.15 o 
  19   1  12      410.57      346.34     64.92 o 
  20   1  12      355.22      347.69     68.83 o 
  21   1  12     1497.54     1589.30    108.40 o 
  22   1  12       84.97       36.86     45.65 o 
  23   1  12      397.78      309.79     63.59 o 
  24   1  12      953.09      974.92     95.56 o 
  25   1  12     1466.02     1655.15    218.22 o 
  26   1  12       97.69      128.92     59.70 o 
  27   1  12       70.35       64.64     56.76 o 
  28   1  12      488.67      512.21     85.15 o 
  29   1  12       90.03       70.96     63.90 o 
  30   1  12      117.39      154.08     74.11 o 
   0   2  12     6513.80     6361.87    209.61 o 
   1   2  12     5320.91     5044.28    100.17 o 
   2   2  12      490.26      473.15     31.88 o 
   3   2  12     2450.32     2312.02     62.04 o 
   4   2  12      166.15      154.71     21.77 o 
   5   2  12     5555.44     5475.04    101.86 o 
   6   2  12     3292.57     3404.43     72.78 o 
   7   2  12      794.05      779.81     43.58 o 
   8   2  12     1626.66     1617.24     53.29 o 
   9   2  12      886.35      900.38     39.95 o 
  10   2  12      750.63      773.15     45.99 o 
  11   2  12     1859.91     1787.49     57.66 o 
  12   2  12     4121.65     3947.58    134.46 o 
  13   2  12      587.79      586.70     59.72 o 
  14   2  12     1081.45     1094.22     76.84 o 
  15   2  12     1495.35     1437.31     90.65 o 
  16   2  12     1417.43     1430.23    128.27 o 
  17   2  12      524.16      568.62     88.38 o 
  18   2  12     2308.24     2260.62    112.56 o 
  19   2  12     1841.89     1787.50    104.64 o 
  20   2  12      444.67      327.47    154.86 o 
  21   2  12     1043.64     1014.89     97.77 o 
  22   2  12      188.80      113.59     51.35 o 
  23   2  12     2173.79     2315.59    139.66 o 
  24   2  12      319.03      306.10    140.78 o 
  25   2  12     1029.29     1090.29    114.19 o 
  26   2  12      177.41      197.33     64.13 o 
  27   2  12      301.45      381.32     80.14 o 
  28   2  12      100.99       88.50    111.06 o 
  29   2  12      657.03      802.01    106.12 o 
   1   3  12     6307.94     6058.41    265.93 o 
   2   3  12      893.27      794.65    100.11 o 
   3   3  12      530.87      502.13     84.47 o 
   4   3  12     8556.10     7788.79    197.66 o 
   5   3  12     3235.85     3136.60    141.57 o 
   6   3  12       34.12       16.63     23.07 o 
   7   3  12     6472.05     5942.04    128.01 o 
   8   3  12     6948.79     6390.28    138.00 o 
   9   3  12      731.81      634.15     51.40 o 
  10   3  12      979.94      836.13     61.04 o 
  11   3  12     1555.38     1356.90     75.22 o 
  12   3  12     4700.11     4212.19    143.49 o 
  13   3  12     1121.46      982.23     79.00 o 
  14   3  12       51.28       21.30     34.58 o 
  15   3  12      538.32      456.80    107.93 o 
  16   3  12      419.00      293.52     76.65 o 
  17   3  12     1153.65     1052.96     84.40 o 
  18   3  12      288.18      245.01     54.12 o 
  19   3  12      906.75      857.93     82.13 o 
  20   3  12      663.41      598.76    105.59 o 
  21   3  12      569.72      520.26     73.25 o 
  22   3  12      118.98      206.79     66.48 o 
  23   3  12     1016.48     1119.64    228.38 o 
  24   3  12      923.18      800.14    118.88 o 
  25   3  12      185.58      196.64     63.70 o 
  26   3  12      111.87      157.99     95.42 o 
  27   3  12      174.41      125.14     95.42 o 
  28   3  12      236.79      306.60    114.19 o 
   1   4  12     4881.67     4215.70    225.25 o 
   2   4  12      176.79       51.62     64.13 o 
   3   4  12      841.30      951.07    115.76 o 
   4   4  12     3373.35     3180.15    186.15 o 
   5   4  12      181.12       65.70     62.57 o 
   6   4  12      210.24      212.74     71.96 o 
   7   4  12     3052.46     2867.30    176.76 o 
   8   4  12      298.52      187.71     75.08 o 
   9   4  12      984.04     1113.76    126.71 o 
  10   4  12      944.45     1206.05    134.53 o 
  11   4  12     2631.25     2871.99    184.58 o 
  12   4  12     1228.04     1138.79    131.40 o 
  13   4  12     2363.94     2302.60    165.81 o 
  14   4  12      191.79      233.08     84.47 o 
  15   4  12      986.19     1185.71    140.78 o 
  16   4  12     1254.90     1177.89    137.66 o 
  17   4  12     1981.43     1798.91    172.07 o 
  18   4  12      103.64       46.93     75.08 o 
  19   4  12      172.44      148.61     81.34 o 
  20   4  12      575.22      567.83    114.19 o 
  21   4  12      782.14      719.56    126.71 o 
  22   4  12      495.24      560.01    122.01 o 
  23   4  12       50.96       59.44     87.60 o 
  24   4  12      223.68      142.35     95.42 o 
  25   4  12      172.67      234.64    103.24 o 
  26   4  12       44.73       26.59     87.60 o 
  27   4  12      165.29      142.35     98.55 o 
   0   5  12      993.82     1170.07    136.09 o 
   1   5  12      778.08      774.31    114.19 o 
   2   5  12      379.78      248.72     81.34 o 
   3   5  12     1853.20     1723.82    159.56 o 
   4   5  12     3583.85     3339.71    203.35 o 
   5   5  12     1676.45     1609.63    156.43 o 
   6   5  12     1275.67     1439.13    148.61 o 
   7   5  12      104.13      118.88     71.96 o 
   8   5  12      131.51      173.63     78.21 o 
   9   5  12      850.83      816.55    118.88 o 
  10   5  12     1339.91     1079.34    139.22 o 
  11   5  12      206.85      256.54     87.60 o 
  12   5  12      164.80      270.62     86.03 o 
  13   5  12      221.43      161.12     82.91 o 
  14   5  12      228.77      159.56     78.21 o 
  15   5  12      376.96      434.87    104.81 o 
  16   5  12      673.26      686.71    120.45 o 
  17   5  12      368.73      344.14    104.81 o 
  18   5  12      814.48     1226.39    156.43 o 
  19   5  12      597.12      780.57    132.96 o 
  20   5  12      274.10      402.02    115.76 o 
  21   5  12      374.50      567.83    123.58 o 
  22   5  12      150.27      231.51    103.24 o 
  23   5  12      591.36      749.28    137.66 o 
  24   5  12       85.60       45.36    101.68 o 
  25   5  12      230.64      341.01    118.88 o 
   0   6  12     1919.81     1698.79    167.38 o 
   1   6  12       39.63       58.46     55.27 o 
   2   6  12     1205.61      971.41    132.96 o 
   3   6  12        9.67       -4.69     67.26 o 
   4   6  12      748.54      755.54    118.88 o 
   5   6  12      210.29      165.81     82.91 o 
   6   6  12      595.09      530.29    114.19 o 
   7   6  12      131.80       93.86     82.91 o 
   8   6  12     1654.79     1606.50    168.94 o 
   9   6  12      122.30       79.78     78.21 o 
  10   6  12      802.54      916.66    136.09 o 
  11   6  12       38.40      -34.41     70.39 o 
  12   6  12      892.02      710.18    122.01 o 
  13   6  12       87.15       46.93     76.65 o 
  14   6  12       44.55       57.88     81.34 o 
  15   6  12        2.94      -45.36     78.21 o 
  16   6  12     1345.00     1288.96    164.25 o 
  17   6  12      114.76      137.66     93.86 o 
  18   6  12      456.01      500.57    125.14 o 
  19   6  12      182.46      223.69    103.24 o 
  20   6  12       80.99       75.08    100.11 o 
  21   6  12       16.68      -71.96     86.03 o 
  22   6  12      208.37      331.62    115.76 o 
   0   7  12      222.37      132.96     92.29 o 
   1   7  12       10.01      -47.75     55.53 o 
   2   7  12      945.53      764.48     92.35 o 
   3   7  12      349.05      334.21    138.44 o 
   4   7  12       72.93      134.53     92.29 o 
   5   7  12      501.78      452.07    112.63 o 
   6   7  12      203.44      309.72    103.24 o 
   7   7  12        4.50       90.73     82.91 o 
   8   7  12      196.11       95.42     86.03 o 
   9   7  12      241.24      167.38     92.29 o 
  10   7  12      457.36      455.20    114.19 o 
  11   7  12       16.77      248.72    100.11 o 
  12   7  12      131.19      179.89     96.98 o 
  13   7  12      434.44      409.84    117.32 o 
  14   7  12       30.12       93.86     95.42 o 
  15   7  12       36.58       67.26     96.98 o 
  16   7  12      186.15      301.90    114.19 o 
  17   7  12      238.70      273.75    109.50 o 
  18   7  12       47.64      -14.08     89.16 o 
   0   8  12       91.63       21.90     92.29 o 
   1   8  12      170.27      111.06     66.48 o 
   2   8  12       47.44      102.71     66.58 o 
   3   8  12       64.80       69.45     65.81 o 
   4   8  12      464.53      536.46     88.49 o 
   5   8  12       65.62       88.92     64.13 o 
   6   8  12      102.59      245.59    111.06 o 
   7   8  12      373.77      193.97    101.68 o 
   8   8  12       99.10       81.34     95.42 o 
   9   8  12       26.14       93.86     96.98 o 
  10   8  12       30.49      -53.19     93.86 o 
  11   8  12      386.00      222.13    114.19 o 
  12   8  12       82.54       26.59     98.55 o 
  13   8  12      179.76       93.86    103.24 o 
   2   0  13    39647.11    40417.53   1181.02 o 
   4   0  13     1302.62     1493.87     96.98 o 
   6   0  13     1796.34     1726.95    106.37 o 
   8   0  13       91.66       51.62     42.24 o 
  10   0  13      363.69      328.50     62.57 o 
  12   0  13      956.23      819.68     92.29 o 
  14   0  13     9768.01     9523.26    358.22 o 
  16   0  13      124.97      176.76     61.01 o 
  18   0  13      967.40     1063.70    120.45 o 
  20   0  13       43.98      104.81     64.13 o 
  22   0  13     2334.90     2279.14    172.07 o 
  24   0  13     1212.12     1328.06    154.86 o 
  26   0  13     3359.57     3511.78    233.08 o 
  28   0  13      179.18      126.71     90.73 o 
   1   1  13     9977.63     9898.58    240.51 o 
   2   1  13     2683.05     2664.83     94.18 o 
   3   1  13     4968.61     4949.69    138.53 o 
   4   1  13      873.33      987.39     75.08 o 
   5   1  13      992.99     1009.33     62.39 o 
   6   1  13      268.72      163.10     33.79 o 
   7   1  13      943.96      870.68     95.42 o 
   8   1  13      430.87      417.33     45.10 o 
   9   1  13     1252.33     1189.46    161.12 o 
  10   1  13     1284.59     1262.94     72.10 o 
  11   1  13      154.29      136.19     43.02 o 
  12   1  13     1371.56     1212.28     77.95 o 
  13   1  13     3341.02     3545.18    125.86 o 
  14   1  13     3138.80     3288.20    130.62 o 
  15   1  13     1821.13     1803.08    206.48 o 
  16   1  13       31.68      -15.64     34.41 o 
  17   1  13     1162.51     1179.71     86.57 o 
  18   1  13     1817.59     1955.23    101.17 o 
  19   1  13      521.18      490.37     65.75 o 
  20   1  13       65.33       86.17     45.89 o 
  21   1  13      174.77      196.28     53.57 o 
  22   1  13      193.20      177.24     68.83 o 
  23   1  13      301.73      204.96    108.72 o 
  24   1  13     1479.29     1558.20    188.49 o 
  25   1  13      210.72      191.22     64.04 o 
  26   1  13      194.61      304.39    159.56 o 
  27   1  13      155.31      205.38     67.96 o 
  28   1  13       60.59       39.42     60.21 o 
  29   1  13      256.28      298.52     77.69 o 
   1   2  13     7240.51     7424.30    126.90 o 
   2   2  13     1374.39     1368.48     77.74 o 
   3   2  13     1179.02     1239.84     47.73 o 
   4   2  13     1527.29     1546.64     53.19 o 
   5   2  13     2156.44     2080.53     54.98 o 
   6   2  13     1042.36      976.31     51.03 o 
   7   2  13     2180.03     2189.74     79.58 o 
   8   2  13      419.36      508.19     34.31 o 
   9   2  13      270.42      279.70     40.74 o 
  10   2  13      383.99      369.72     45.38 o 
  11   2  13     1362.29     1409.74     77.79 o 
  12   2  13      113.98      164.93     41.45 o 
  13   2  13     1683.98     1802.35     92.83 o 
  14   2  13     1297.51     1480.26     85.31 o 
  15   2  13      379.91      357.24     53.66 o 
  16   2  13      283.89      247.03     49.88 o 
  17   2  13      247.70      291.43     54.68 o 
  18   2  13      439.52      416.11     62.79 o 
  19   2  13       26.14       22.49     42.43 o 
  20   2  13       20.95       30.07     51.62 o 
  21   2  13       65.15      110.78     51.00 o 
  22   2  13      227.63      211.29     59.24 o 
  23   2  13      677.41      715.72     85.29 o 
  24   2  13      353.78      290.07     91.51 o 
  25   2  13      975.79     1050.88    105.59 o 
  26   2  13       66.44      111.08     60.35 o 
  27   2  13      877.37     1012.97    109.49 o 
  28   2  13       12.80      -63.46     96.98 o 
  29   2  13      283.96      278.44    112.63 o 
   1   3  13     1015.51      825.93    106.37 o 
   2   3  13      768.19      547.49     92.29 o 
   3   3  13     3841.85     3546.52    104.46 o 
   4   3  13     1090.76     1094.99    120.45 o 
   5   3  13     1550.26     1334.32    129.83 o 
   6   3  13      643.69      519.34     87.60 o 
   7   3  13      949.27      723.64     87.60 o 
   8   3  13       44.40      -10.26     22.65 o 
   9   3  13      266.10      264.78     36.62 o 
  10   3  13      257.92      245.12     55.53 o 
  11   3  13      433.35      386.35     47.46 o 
  12   3  13      354.09      263.49     93.86 o 
  13   3  13      743.85      610.62     61.54 o 
  14   3  13      643.27      566.40     60.86 o 
  15   3  13      823.94      757.45     70.26 o 
  16   3  13      121.56       34.95     86.03 o 
  17   3  13       32.15      -35.01     35.01 o 
  18   3  13      225.48      277.32     56.31 o 
  19   3  13      510.63      573.93     71.69 o 
  20   3  13      322.75      392.63    100.11 o 
  21   3  13      222.25      231.51     87.60 o 
  22   3  13      692.34      574.09    118.88 o 
  23   3  13      151.73      161.12     95.42 o 
  24   3  13      512.51      494.31    115.76 o 
  25   3  13      223.39      339.45    107.93 o 
  26   3  13      306.68      445.82    118.88 o 
  27   3  13      527.12      802.47    145.48 o 
   1   4  13     1407.06     1187.28    128.27 o 
   2   4  13      324.59      364.47     87.60 o 
   3   4  13      341.89      262.80     82.91 o 
   4   4  13     1281.47     1018.34    120.45 o 
   5   4  13     1627.48     1285.83    134.53 o 
   6   4  13      153.98      165.81     71.96 o 
   7   4  13      462.95      492.74     93.86 o 
   8   4  13      359.57      336.32     84.47 o 
   9   4  13      120.03      126.71     68.83 o 
  10   4  13      111.58       32.85     64.13 o 
  11   4  13      336.42      461.46     95.42 o 
  12   4  13      468.18      455.20     96.98 o 
  13   4  13      330.77      472.41     98.55 o 
  14   4  13       23.35       61.01     73.52 o 
  15   4  13     1376.44     1318.68    150.17 o 
  16   4  13      152.03      190.84     82.91 o 
  17   4  13      360.10      520.90    109.50 o 
  18   4  13      223.09      147.04     89.16 o 
  19   4  13      268.33      301.90     98.55 o 
  20   4  13      144.97      117.32     81.34 o 
  21   4  13       64.91       50.06     78.21 o 
  22   4  13      276.30      322.24    107.93 o 
  23   4  13      293.24      159.56     96.98 o 
  24   4  13      333.39      237.77    103.24 o 
  25   4  13      199.79      286.26    111.06 o 
  26   4  13      352.60      402.02    123.58 o 
   1   5  13     1635.79     1863.04    167.38 o 
   2   5  13      649.82      714.87    111.06 o 
   3   5  13      212.98      278.44     84.47 o 
   4   5  13      403.68      442.69    101.68 o 
   5   5  13      778.84      952.64    125.14 o 
   6   5  13      493.13      398.89     96.98 o 
   7   5  13      995.24      814.98    123.58 o 
   8   5  13     1017.31     1098.12    134.53 o 
   9   5  13       57.38       31.29     68.83 o 
  10   5  13      111.57      190.84     82.91 o 
  11   5  13      194.01      283.13     87.60 o 
  12   5  13      109.06       54.75     75.08 o 
  13   5  13      495.05      245.59     93.86 o 
  14   5  13      247.66      273.75     93.86 o 
  15   5  13      384.96      417.66    103.24 o 
  16   5  13      146.16      157.99     90.73 o 
  17   5  13       84.43       89.16     81.34 o 
  18   5  13      270.46      200.23     93.86 o 
  19   5  13      113.13       17.21     79.78 o 
  20   5  13      297.07      229.95    106.37 o 
  21   5  13       15.86       89.16     93.86 o 
  22   5  13      824.87      671.07    134.53 o 
  23   5  13      209.09      101.68     95.42 o 
   1   6  13      302.97      257.96     63.90 o 
   2   6  13      572.11      646.04    114.19 o 
   3   6  13       33.18      -61.01     61.01 o 
   4   6  13      263.75      178.33     82.91 o 
   5   6  13       46.32      -37.54     71.96 o 
   6   6  13      292.47      248.72     92.29 o 
   7   6  13      239.95      170.51     87.60 o 
   8   6  13      514.87      564.70    117.32 o 
   9   6  13        8.94       15.64     71.96 o 
  10   6  13     1046.96      832.19    132.96 o 
  11   6  13        0.07       84.47     81.34 o 
  12   6  13       92.09       62.57     82.91 o 
  13   6  13       19.38      -45.36     84.47 o 
  14   6  13     1777.36     1802.04    192.40 o 
  15   6  13       21.32      -29.72     84.47 o 
  16   6  13      280.87      345.70    115.76 o 
  17   6  13      212.40      197.10    101.68 o 
  18   6  13      166.80      190.84    101.68 o 
  19   6  13        4.73       42.24     89.16 o 
  20   6  13      436.67      367.60    115.76 o 
   1   7  13       84.92      -29.58     56.89 o 
   2   7  13      615.34      471.39     81.83 o 
   3   7  13      345.95      361.26     77.33 o 
   4   7  13      171.36      200.23     95.42 o 
   5   7  13      297.58      228.38     96.98 o 
   6   7  13       31.29      -73.52     73.52 o 
   7   7  13      496.92      283.13    104.81 o 
   8   7  13      450.79      117.32     93.86 o 
   9   7  13      122.58      156.43     95.42 o 
  10   7  13       34.38      -32.85     86.03 o 
  11   7  13      118.62      -42.24     86.03 o 
  12   7  13       41.90      -81.34     81.34 o 
  13   7  13      214.66       48.49     92.29 o 
  14   7  13      222.06       75.08     95.42 o 
  15   7  13      151.73      198.66    106.37 o 
  16   7  13       20.55       12.51     86.03 o 
  17   7  13      124.54       87.60    101.68 o 
   1   8  13       89.12       50.75     62.43 o 
   2   8  13       26.34      -23.11     60.28 o 
   3   8  13      105.39      124.49     68.47 o 
   4   8  13      134.80       82.27     66.79 o 
   5   8  13      267.34      212.37     75.71 o 
   6   8  13      325.29      309.72    122.01 o 
   7   8  13      118.72      123.58    103.24 o 
   8   8  13       77.11      123.58    101.68 o 
   9   8  13      470.37      366.04    122.01 o 
  10   8  13        2.09       31.29    100.11 o 
  11   8  13       85.68       92.29    100.11 o 
   0   0  14    17379.10    17879.57    566.26 o 
   2   0  14     2823.75     3011.21    148.61 o 
   4   0  14     4770.57     4799.17    203.35 o 
   6   0  14     7524.66     8187.37    290.95 o 
   8   0  14      365.21      342.57     64.13 o 
  10   0  14     1883.43     1894.33    120.45 o 
  12   0  14      853.80      774.31     93.86 o 
  14   0  14      540.80      483.36     79.78 o 
  16   0  14     1228.74     1439.13    132.96 o 
  18   0  14     1918.55     2060.14    150.17 o 
  20   0  14      754.80      789.95    112.63 o 
  22   0  14       32.04      145.48     75.08 o 
  24   0  14     2790.43     3133.23    215.87 o 
  26   0  14       56.26      111.06     84.47 o 
  28   0  14      802.74      971.41    151.73 o 
   0   1  14     1890.03     1922.48    107.93 o 
   1   1  14     3293.10     3222.44     99.19 o 
   2   1  14     2789.12     2663.12     97.53 o 
   3   1  14     7447.61     7604.33    196.29 o 
   4   1  14     2240.01     2137.37    160.34 o 
   5   1  14     1480.02     1517.78     73.63 o 
   6   1  14     4690.28     4726.28    138.90 o 
   7   1  14     2229.32     2277.74     91.25 o 
   8   1  14     1943.23     1748.45     81.47 o 
   9   1  14     2116.54     2157.86    153.30 o 
  10   1  14      384.96      347.95     61.79 o 
  11   1  14       17.34      -30.04     30.04 o 
  12   1  14     1486.67     1693.87    136.09 o 
  13   1  14     1394.16     1387.51    198.66 o 
  14   1  14      467.36      576.25     61.68 o 
  15   1  14     1120.30     1201.76    102.46 o 
  16   1  14      161.99      186.66    118.10 o 
  17   1  14     1610.56     1676.70    193.97 o 
  18   1  14     2062.53     2155.95    111.57 o 
  19   1  14      125.54      109.45     48.99 o 
  20   1  14      177.42      261.47     55.85 o 
  21   1  14      604.65      645.25     78.16 o 
  22   1  14      420.90      366.55     67.91 o 
  23   1  14      812.12      805.79     90.02 o 
  24   1  14      353.94      483.99     76.82 o 
  25   1  14      116.28       79.15     54.74 o 
  26   1  14       39.85       88.93     61.91 o 
  27   1  14       17.52      -54.74     54.74 o 
  28   1  14      181.02      140.58     66.75 o 
   0   2  14     5157.24     5149.57    184.58 o 
   1   2  14     4939.01     5049.89     94.47 o 
   2   2  14     1319.59     1289.47     67.36 o 
   3   2  14     4342.30     4153.83     99.73 o 
   4   2  14     1533.62     1599.06     80.29 o 
   5   2  14     2752.18     2620.38     94.32 o 
   6   2  14     3008.21     3029.65    101.36 o 
   7   2  14     1715.03     1578.89     95.42 o 
   8   2  14       56.66       96.36     31.24 o 
   9   2  14      180.17      189.37     67.26 o 
  10   2  14       49.29      -10.86     29.21 o 
  11   2  14       43.34       24.98     61.79 o 
  12   2  14     5081.78     4864.51    153.67 o 
  13   2  14      500.37      486.65     56.72 o 
  14   2  14      308.75      345.85    103.24 o 
  15   2  14      551.84      607.19    100.11 o 
  16   2  14     1238.83     1290.25    112.63 o 
  17   2  14      764.69      755.24     75.12 o 
  18   2  14      614.04      608.70    107.93 o 
  19   2  14      257.50      435.69     65.47 o 
  20   2  14      657.07      836.31    257.32 o 
  21   2  14      924.18      986.23     93.23 o 
  22   2  14      231.97      327.98     67.86 o 
  23   2  14      459.65      418.80    100.11 o 
  24   2  14      124.22      173.02     61.68 o 
  25   2  14      563.08      719.13     92.35 o 
  26   2  14      332.72      173.63     98.55 o 
  27   2  14      507.32      711.74    140.78 o 
  28   2  14      311.87      283.13    112.63 o 
   1   3  14      275.36      269.05     76.65 o 
   2   3  14      710.59      711.74    103.24 o 
   3   3  14      402.27      326.93     79.78 o 
   4   3  14     2942.47     2696.80    170.51 o 
   5   3  14     6159.77     5815.94    270.62 o 
   6   3  14      325.77      237.77     75.08 o 
   7   3  14       18.66        3.13     56.31 o 
   8   3  14     1041.54     1331.19    131.40 o 
   9   3  14      714.57      846.27    109.50 o 
  10   3  14      500.71      303.47     82.91 o 
  11   3  14     1271.55     1094.99    125.14 o 
  12   3  14      504.43      605.37    101.68 o 
  13   3  14     1438.28     1556.45    148.61 o 
  14   3  14      378.72      326.93     84.47 o 
  15   3  14        7.73      -14.08     65.70 o 
  16   3  14      612.57      630.40    109.50 o 
  17   3  14      995.28      857.22    126.71 o 
  18   3  14        1.98      -14.08     70.39 o 
  19   3  14      723.29      763.36    120.45 o 
  20   3  14      382.24      456.77    106.37 o 
  21   3  14      134.13      220.56     93.86 o 
  22   3  14      580.49      560.01    117.32 o 
  23   3  14      626.30      500.57    123.58 o 
  24   3  14      762.96      636.66    126.71 o 
  25   3  14       95.88      122.01     90.73 o 
  26   3  14       88.92       70.39    101.68 o 
   0   4  14     3650.35     3654.13    209.61 o 
   1   4  14      885.29     1012.08    122.01 o 
   2   4  14      129.11      136.09     71.96 o 
   3   4  14      771.03      821.24    114.19 o 
   4   4  14     1653.80     1543.93    150.17 o 
   5   4  14      914.02      827.50    114.19 o 
   6   4  14       17.46       -9.39     56.31 o 
   7   4  14      242.33      211.18     78.21 o 
   8   4  14      442.91      519.34    100.11 o 
   9   4  14     1371.29     1227.95    140.78 o 
  10   4  14      494.74      427.04    100.11 o 
  11   4  14     2172.32     2003.83    176.76 o 
  12   4  14     1036.82     1115.32    134.53 o
[truncated: 50,302 more chars]
